# Supplementary material for: Poly[[μ2-(1Z,N′E)-2-(1,3-benzothia­zol-2-ylsulfan­yl)-N′-(2-oxidobenzyl­idene-κ2 O:O)acetohydrazidato-κ2 O,N′](pyridine-κN)copper(II)]
Source: Acta Crystallogr Sect E Struct Rep Online. 2010 Dec 4;67(Pt 1):m11. doi: 10.1107/S160053681004986X (PMC3050211; doi:10.1107/S160053681004986X)
Supplement: Supplementary file 1 [file e-67-00m11-sup1.cif]

##############################################################################
###                                                                        ###
###        Electronic paper (Acta Crystallographica Section E)             ###
###                                                                        ###
##############################################################################
#                                                                            #
# This CIF contains the data in a paper accepted for publication in Acta     #
# Crystallographica Section E. It conforms to the requirements of Notes      #
# for Authors for Section E, and has been peer reviewed under the auspices   #
# of the IUCr Commission on Journals.                                        #
#                                                                            #
# Full details of the Crystallographic Information File format               #
# are given in the paper "The Crystallographic Information File (CIF):       #
# a New Standard Archive File for Crystallography" by S. R. Hall, F. H.      #
# Allen and I. D. Brown [Acta Cryst. (1991), A47, 655-685].                  #
#                                                                            #
# The current version of the core CIF dictionary is obtainable from          #
# ftp://ftp.iucr.org/pub/cif_core.dic. The current version number is 2.4.    #
#                                                                            #
# Software is freely available for graphical display of the structure(s) in  #
# this CIF.  For information consult the CIF home page http://www.iucr.org/  #
# cif/home.html                                                              #
#                                                                            #
# This file may be used for bona fide research purposes within the           #
# scientific community so long as proper attribution is given to the journal # 
# article from which it was obtained.                                        #
#                                                                            #
##############################################################################
                                             
data_I
_audit_creation_method     SHELXL97
_chemical_name_systematic
;
Poly[[\m~2~-(1<i>Z</i>,N'<i>E</i>)-2-(1,3-benzothiazol-2-ylsulfanyl)-
<i>N</i>'-(2-oxidobenzylidene-\k^2^<i>O</i>:<i>O</i>)acetohydrazidato-
\k^2^<i>O</i>,<i>N</i>'](pyridine-\k<i>N</i>)copper(II)]
;
_chemical_name_common     ?
_chemical_formula_moiety     'C21 H16 Cu N4 O2 S2'
_chemical_formula_sum     'C21 H16 Cu N4 O2 S2'
_chemical_formula_iupac     '[Cu (C16 H11 N3 O2 S2) (C5 H5 N)]'
_chemical_formula_weight     484.04
_chemical_melting_point     553
_symmetry_cell_setting     orthorhombic
_symmetry_space_group_name_H-M     'P c c n'
_symmetry_space_group_name_hall     '-P 2ab 2ac'
loop_
    _symmetry_equiv_pos_as_xyz
    'x, y, z'
    '-x+1/2, -y+1/2, z'
    'x+1/2, -y, -z+1/2'
    '-x, y+1/2, -z+1/2'
    '-x, -y, -z'
    'x-1/2, y-1/2, -z'
    '-x-1/2, y, z-1/2'
    'x, -y-1/2, z-1/2'
_cell_length_a     21.6256(5)
_cell_length_b     25.3751(7)
_cell_length_c     7.1230(2)
_cell_angle_alpha     90.00
_cell_angle_beta     90.00
_cell_angle_gamma     90.00
_cell_volume     3908.76(18)
_cell_formula_units_Z     8
_cell_measurement_reflns_used     2558
_cell_measurement_theta_min     2.47
_cell_measurement_theta_max     25.04
_cell_measurement_temperature     173(2)
_exptl_crystal_description     'needle'
_exptl_crystal_colour     'violet'
_exptl_crystal_size_max     0.50
_exptl_crystal_size_mid     0.08
_exptl_crystal_size_min     0.06
_exptl_crystal_density_diffrn     1.645
_exptl_crystal_density_meas     ?
_exptl_crystal_density_method     'not measured'
_exptl_crystal_F_000     1976
_exptl_absorpt_coefficient_mu     1.359
_exptl_absorpt_correction_type     multi-scan
_exptl_absorpt_process_details     '(<i>SADABS</i>; Bruker, 2005)'
_exptl_absorpt_correction_T_min     0.5498
_exptl_absorpt_correction_T_max     0.9229
_diffrn_ambient_temperature     173(2)
_diffrn_radiation_type     'MoK\a'
_diffrn_radiation_wavelength     0.71073
_diffrn_radiation_source     'fine-focus sealed tube'
_diffrn_radiation_monochromator     graphite
_diffrn_measurement_device_type     'Bruker APEXII CCD'
_diffrn_measurement_method     '\f and \w'
_diffrn_detector_area_resol_mean     ?
_diffrn_reflns_number     18118
_diffrn_reflns_av_R_equivalents     0.0549
_diffrn_reflns_av_sigmaI/netI     0.0467
_diffrn_reflns_theta_min     1.88
_diffrn_reflns_theta_max     26.41
_diffrn_reflns_theta_full     26.41
_diffrn_measured_fraction_theta_max     0.998
_diffrn_measured_fraction_theta_full     0.998
_diffrn_reflns_limit_h_min     -27
_diffrn_reflns_limit_h_max     24
_diffrn_reflns_limit_k_min     -27
_diffrn_reflns_limit_k_max     31
_diffrn_reflns_limit_l_min     -8
_diffrn_reflns_limit_l_max     8
_refine_special_details
;
 Refinement of <i>F</i>^2^ against ALL reflections. The weighted
 <i>R</i>--factor <i>wR</i> and goodness of fit <i>S</i> are based on
 <i>F</i>^2^, conventional <i>R</i>--factors <i>R</i> are based on <i>F</i>,
 with <i>F</i> set to zero for negative <i>F</i>^2^. The threshold expression
 of <i>F</i>^2^ > \s(<i>F</i>^2^) is used only for calculating
 <i>R</i>--factors(gt) <i>etc</i>. and is not relevant to the choice of
 reflections for refinement. <i>R</i>--factors based on <i>F</i>^2^ are
 statistically about twice as large as those based on <i>F</i>, and
 <i>R</i>--factors based on ALL data will be even larger.
;
_reflns_number_total     4003
_reflns_number_gt     2903
_reflns_threshold_expression     I>2\s(I)
_refine_ls_structure_factor_coef     Fsqd
_refine_ls_matrix_type     full
_refine_ls_R_factor_all     0.0614
_refine_ls_R_factor_gt     0.0368
_refine_ls_wR_factor_gt     0.0787
_refine_ls_wR_factor_ref     0.0886
_refine_ls_goodness_of_fit_ref     1.016
_refine_ls_restrained_S_all     1.016
_refine_ls_number_reflns     4003
_refine_ls_number_parameters     271
_refine_ls_number_restraints     0
_refine_ls_hydrogen_treatment     constr
_refine_ls_weighting_scheme     calc
_refine_ls_weighting_details
         'calc w=1/[\s^2^(Fo^2^)+(0.0326P)^2^+3.0387P] where P=(Fo^2^+2Fc^2^)/3'
_atom_sites_solution_hydrogens     geom
_atom_sites_solution_primary     direct
_atom_sites_solution_secondary     difmap
_refine_ls_shift/su_max     0.001
_refine_ls_shift/su_mean     0.000
_refine_diff_density_max     0.380
_refine_diff_density_min     -0.332
_refine_ls_extinction_method     'none'
_refine_ls_extinction_coef     ?
loop_
    _atom_type_symbol
    _atom_type_description
    _atom_type_scat_dispersion_real
    _atom_type_scat_dispersion_imag
    _atom_type_scat_source
    'C' 'C' 0.0033 0.0016
                         'International Tables Vol C Tables 4.2.6.8 and 6.1.1.4'
    'H' 'H' 0.0000 0.0000
                         'International Tables Vol C Tables 4.2.6.8 and 6.1.1.4'
    'Cu' 'Cu' 0.3201 1.2651
                         'International Tables Vol C Tables 4.2.6.8 and 6.1.1.4'
    'N' 'N' 0.0061 0.0033
                         'International Tables Vol C Tables 4.2.6.8 and 6.1.1.4'
    'O' 'O' 0.0106 0.0060
                         'International Tables Vol C Tables 4.2.6.8 and 6.1.1.4'
    'S' 'S' 0.1246 0.1234
                         'International Tables Vol C Tables 4.2.6.8 and 6.1.1.4'
_computing_data_collection     '<i>APEX2</i> (Bruker, 2005)'
_computing_cell_refinement     '<i>SAINT</i> (Bruker, 2005)'
_computing_data_reduction     '<i>SAINT</i> (Bruker, 2005)'
_computing_structure_solution     '<i>SHELXS97</i> (Sheldrick, 2008)'
_computing_structure_refinement     '<i>SHELXL97</i> (Sheldrick, 2008)'
_computing_molecular_graphics     '<i>DIAMOND</i> (Brandenburg & Putz, 2010)'
_computing_publication_material     '<i>publCIF</i> (Westrip, 2010)'
loop_
    _atom_site_type_symbol
    _atom_site_label
    _atom_site_fract_x
    _atom_site_fract_y
    _atom_site_fract_z
    _atom_site_U_iso_or_equiv
    _atom_site_adp_type
    _atom_site_calc_flag
    _atom_site_refinement_flags
    _atom_site_occupancy
    _atom_site_disorder_assembly
    _atom_site_disorder_group
    Cu Cu1 0.753102(15) -0.037321(13) 0.25835(5) 0.02055(11) Uani d . 1 . .
    S S1 0.60090(3) 0.11100(3) -0.02890(11) 0.02363(19) Uani d . 1 . .
    S S2 0.53776(3) 0.21393(3) -0.09219(12) 0.02583(19) Uani d . 1 . .
    N N1 0.66488(10) -0.03048(9) 0.2427(3) 0.0187(5) Uani d . 1 . .
    N N2 0.64317(10) 0.01688(9) 0.1648(4) 0.0200(5) Uani d . 1 . .
    N N3 0.65432(11) 0.20772(9) -0.0010(4) 0.0237(6) Uani d . 1 . .
    N N4 0.84545(10) -0.04057(9) 0.2569(3) 0.0205(5) Uani d . 1 . .
    O O1 0.74669(8) -0.09381(8) 0.4338(3) 0.0256(5) Uani d . 1 . .
    O O2 0.74812(8) 0.02913(7) 0.1199(3) 0.0251(5) Uani d . 1 . .
    C C1 0.69993(13) -0.12735(11) 0.4391(4) 0.0215(7) Uani d . 1 . .
    C C2 0.64019(12) -0.11621(11) 0.3652(4) 0.0204(6) Uani d . 1 . .
    C C3 0.62496(13) -0.06622(11) 0.2816(4) 0.0207(7) Uani d . 1 . .
    H H3 0.5828 -0.0593 0.2535 0.025 Uiso calc R 1 . .
    C C4 0.69083(12) 0.04394(11) 0.1080(4) 0.0194(6) Uani d . 1 . .
    C C5 0.68084(12) 0.09696(11) 0.0213(5) 0.0246(7) Uani d . 1 . .
    H H5A 0.7048 0.0990 -0.0969 0.030 Uiso calc R 1 . .
    H H5B 0.6970 0.1243 0.1074 0.030 Uiso calc R 1 . .
    C C6 0.60595(13) 0.17951(11) -0.0371(4) 0.0213(7) Uani d . 1 . .
    C C7 0.57858(13) 0.27236(11) -0.0661(4) 0.0222(7) Uani d . 1 . .
    C C8 0.63975(13) 0.26134(11) -0.0164(4) 0.0225(7) Uani d . 1 . .
    C C9 0.68083(14) 0.30265(12) 0.0145(5) 0.0282(7) Uani d . 1 . .
    H H9 0.7226 0.2958 0.0483 0.034 Uiso calc R 1 . .
    C C10 0.65983(14) 0.35356(12) -0.0049(5) 0.0295(7) Uani d . 1 . .
    H H10 0.6874 0.3821 0.0165 0.035 Uiso calc R 1 . .
    C C11 0.59887(14) 0.36401(12) -0.0552(4) 0.0270(7) Uani d . 1 . .
    H H11 0.5857 0.3995 -0.0680 0.032 Uiso calc R 1 . .
    C C12 0.55732(13) 0.32394(12) -0.0868(4) 0.0247(7) Uani d . 1 . .
    H H12 0.5157 0.3311 -0.1214 0.030 Uiso calc R 1 . .
    C C13 0.59384(13) -0.15471(12) 0.3780(5) 0.0291(8) Uani d . 1 . .
    H H13 0.5541 -0.1475 0.3272 0.035 Uiso calc R 1 . .
    C C14 0.60447(15) -0.20236(13) 0.4619(5) 0.0371(9) Uani d . 1 . .
    H H14 0.5727 -0.2282 0.4666 0.045 Uiso calc R 1 . .
    C C15 0.66156(15) -0.21258(13) 0.5395(5) 0.0382(9) Uani d . 1 . .
    H H15 0.6688 -0.2453 0.6002 0.046 Uiso calc R 1 . .
    C C16 0.70815(14) -0.17588(12) 0.5300(5) 0.0313(8) Uani d . 1 . .
    H H16 0.7469 -0.1836 0.5865 0.038 Uiso calc R 1 . .
    C C17 0.87917(12) -0.00032(11) 0.1905(4) 0.0221(7) Uani d . 1 . .
    H H17 0.8584 0.0293 0.1384 0.027 Uiso calc R 1 . .
    C C18 0.94300(13) -0.00042(12) 0.1953(5) 0.0273(7) Uani d . 1 . .
    H H18 0.9654 0.0287 0.1463 0.033 Uiso calc R 1 . .
    C C19 0.97394(14) -0.04243(12) 0.2708(4) 0.0294(8) Uani d . 1 . .
    H H19 1.0178 -0.0426 0.2788 0.035 Uiso calc R 1 . .
    C C20 0.93942(13) -0.08465(12) 0.3352(5) 0.0271(7) Uani d . 1 . .
    H H20 0.9594 -0.1149 0.3850 0.033 Uiso calc R 1 . .
    C C21 0.87554(13) -0.08248(12) 0.3266(4) 0.0239(7) Uani d . 1 . .
    H H21 0.8522 -0.1116 0.3715 0.029 Uiso calc R 1 . .
loop_
    _atom_site_aniso_label
    _atom_site_aniso_U_11
    _atom_site_aniso_U_22
    _atom_site_aniso_U_33
    _atom_site_aniso_U_12
    _atom_site_aniso_U_13
    _atom_site_aniso_U_23
    Cu1 0.01372(17) 0.02016(19) 0.0278(2) -0.00024(15) -0.00072(15) 0.00473(17)
    S1 0.0198(4) 0.0180(4) 0.0331(5) 0.0017(3) -0.0009(3) 0.0003(3)
    S2 0.0218(4) 0.0219(4) 0.0337(5) 0.0014(3) -0.0039(3) 0.0008(4)
    N1 0.0177(12) 0.0178(13) 0.0207(13) 0.0016(9) 0.0006(10) 0.0018(11)
    N2 0.0203(12) 0.0161(12) 0.0235(14) 0.0037(10) 0.0000(10) 0.0000(11)
    N3 0.0259(13) 0.0174(13) 0.0277(15) 0.0019(10) -0.0008(11) -0.0019(12)
    N4 0.0175(12) 0.0225(13) 0.0214(14) 0.0007(10) -0.0025(10) -0.0027(11)
    O1 0.0198(10) 0.0220(11) 0.0349(13) -0.0019(8) -0.0029(9) 0.0093(10)
    O2 0.0160(10) 0.0221(11) 0.0372(13) 0.0000(8) 0.0009(9) 0.0070(10)
    C1 0.0224(15) 0.0187(16) 0.0234(17) 0.0005(12) 0.0056(12) -0.0024(13)
    C2 0.0185(14) 0.0203(15) 0.0224(17) -0.0019(12) 0.0039(12) -0.0012(13)
    C3 0.0157(14) 0.0227(16) 0.0236(18) -0.0006(11) 0.0002(12) -0.0032(13)
    C4 0.0208(14) 0.0191(15) 0.0183(15) 0.0019(12) 0.0000(12) -0.0038(13)
    C5 0.0169(14) 0.0205(16) 0.036(2) 0.0009(11) 0.0047(13) 0.0048(14)
    C6 0.0222(15) 0.0196(16) 0.0221(17) 0.0031(12) 0.0010(12) -0.0007(13)
    C7 0.0233(15) 0.0247(16) 0.0185(16) -0.0009(12) -0.0004(12) 0.0002(14)
    C8 0.0224(15) 0.0205(17) 0.0247(17) 0.0035(11) 0.0011(13) -0.0010(13)
    C9 0.0235(15) 0.0271(17) 0.034(2) -0.0004(13) -0.0044(14) -0.0029(15)
    C10 0.0317(17) 0.0223(17) 0.035(2) -0.0039(13) 0.0018(14) -0.0022(15)
    C11 0.0355(17) 0.0188(16) 0.0266(18) 0.0073(13) 0.0027(14) 0.0030(14)
    C12 0.0239(15) 0.0278(17) 0.0223(17) 0.0061(12) -0.0007(13) 0.0034(15)
    C13 0.0216(15) 0.0272(18) 0.039(2) -0.0052(13) 0.0017(14) -0.0050(16)
    C14 0.0324(18) 0.0233(18) 0.056(3) -0.0090(14) 0.0096(16) 0.0027(17)
    C15 0.0387(19) 0.0196(17) 0.056(3) 0.0029(14) 0.0136(17) 0.0086(17)
    C16 0.0268(16) 0.0256(18) 0.041(2) 0.0035(13) 0.0063(15) 0.0091(16)
    C17 0.0205(14) 0.0185(15) 0.0274(17) 0.0001(12) 0.0019(12) -0.0024(13)
    C18 0.0205(15) 0.0271(18) 0.0341(19) -0.0011(13) 0.0030(13) -0.0019(15)
    C19 0.0186(15) 0.040(2) 0.0300(19) 0.0041(13) 0.0023(13) -0.0022(16)
    C20 0.0246(16) 0.0266(17) 0.0302(18) 0.0081(13) -0.0035(14) -0.0011(15)
    C21 0.0245(15) 0.0236(17) 0.0236(17) 0.0014(13) 0.0012(13) -0.0005(14)
_geom_special_details
;
 All s.u.'s (except the s.u. in the dihedral angle between two l.s. planes)
 are estimated using the full covariance matrix. The cell s.u.'s are taken
 into account individually in the estimation of s.u.'s in distances, angles
 and torsion angles; correlations between s.u.'s in cell parameters are only
 used when they are defined by crystal symmetry. An approximate (isotropic)
 treatment of cell s.u.'s is used for estimating s.u.'s involving l.s. planes.
;
loop_
    _geom_bond_atom_site_label_1
    _geom_bond_atom_site_label_2
    _geom_bond_site_symmetry_2
    _geom_bond_distance
    _geom_bond_publ_flag
    Cu1 O1 . 1.906(2) ?
    Cu1 N1 . 1.919(2) ?
    Cu1 O2 . 1.9566(19) ?
    Cu1 N4 . 1.999(2) ?
    Cu1 O1 7_755 2.720(2) ?
    S1 C6 . 1.743(3) ?
    S1 C5 . 1.801(3) ?
    S2 C7 . 1.736(3) ?
    S2 C6 . 1.758(3) ?
    N1 C3 . 1.282(3) ?
    N1 N2 . 1.405(3) ?
    N2 C4 . 1.303(3) ?
    N3 C6 . 1.293(4) ?
    N3 C8 . 1.401(4) ?
    N4 C17 . 1.341(4) ?
    N4 C21 . 1.342(4) ?
    O1 C1 . 1.322(3) ?
    O2 C4 . 1.298(3) ?
    C1 C16 . 1.403(4) ?
    C1 C2 . 1.423(4) ?
    C2 C13 . 1.403(4) ?
    C2 C3 . 1.440(4) ?
    C3 H3 . 0.9500 ?
    C4 C5 . 1.496(4) ?
    C5 H5A . 0.9900 ?
    C5 H5B . 0.9900 ?
    C7 C12 . 1.395(4) ?
    C7 C8 . 1.398(4) ?
    C8 C9 . 1.391(4) ?
    C9 C10 . 1.376(4) ?
    C9 H9 . 0.9500 ?
    C10 C11 . 1.392(4) ?
    C10 H10 . 0.9500 ?
    C11 C12 . 1.375(4) ?
    C11 H11 . 0.9500 ?
    C12 H12 . 0.9500 ?
    C13 C14 . 1.368(4) ?
    C13 H13 . 0.9500 ?
    C14 C15 . 1.377(5) ?
    C14 H14 . 0.9500 ?
    C15 C16 . 1.374(4) ?
    C15 H15 . 0.9500 ?
    C16 H16 . 0.9500 ?
    C17 C18 . 1.381(4) ?
    C17 H17 . 0.9500 ?
    C18 C19 . 1.369(4) ?
    C18 H18 . 0.9500 ?
    C19 C20 . 1.384(4) ?
    C19 H19 . 0.9500 ?
    C20 C21 . 1.384(4) ?
    C20 H20 . 0.9500 ?
    C21 H21 . 0.9500 ?
loop_
    _geom_angle_atom_site_label_1
    _geom_angle_atom_site_label_2
    _geom_angle_atom_site_label_3
    _geom_angle_site_symmetry_1
    _geom_angle_site_symmetry_3
    _geom_angle
    _geom_angle_publ_flag
    O1 Cu1 N1 . . 91.94(9) ?
    O1 Cu1 O2 . . 167.00(9) ?
    N1 Cu1 O2 . . 80.68(9) ?
    O1 Cu1 N4 . . 92.59(9) ?
    N1 Cu1 N4 . . 175.39(10) ?
    O2 Cu1 N4 . . 95.04(9) ?
    O1 Cu1 O1 . 7_755 99.26(8) ?
    N1 Cu1 O1 . 7_755 89.99(8) ?
    O2 Cu1 O1 . 7_755 91.47(8) ?
    N4 Cu1 O1 . 7_755 88.40(8) ?
    C6 S1 C5 . . 98.27(13) ?
    C7 S2 C6 . . 88.50(14) ?
    C3 N1 N2 . . 117.7(2) ?
    C3 N1 Cu1 . . 126.36(19) ?
    N2 N1 Cu1 . . 115.64(16) ?
    C4 N2 N1 . . 108.0(2) ?
    C6 N3 C8 . . 109.9(2) ?
    C17 N4 C21 . . 118.1(2) ?
    C17 N4 Cu1 . . 120.92(19) ?
    C21 N4 Cu1 . . 121.00(19) ?
    C1 O1 Cu1 . . 123.95(19) ?
    C4 O2 Cu1 . . 109.57(17) ?
    O1 C1 C16 . . 118.8(3) ?
    O1 C1 C2 . . 123.8(3) ?
    C16 C1 C2 . . 117.4(3) ?
    C13 C2 C1 . . 119.1(3) ?
    C13 C2 C3 . . 118.5(3) ?
    C1 C2 C3 . . 122.4(2) ?
    N1 C3 C2 . . 123.9(3) ?
    N1 C3 H3 . . 118.0 ?
    C2 C3 H3 . . 118.0 ?
    O2 C4 N2 . . 125.6(3) ?
    O2 C4 C5 . . 115.2(2) ?
    N2 C4 C5 . . 119.2(2) ?
    C4 C5 S1 . . 113.48(19) ?
    C4 C5 H5A . . 108.9 ?
    S1 C5 H5A . . 108.9 ?
    C4 C5 H5B . . 108.9 ?
    S1 C5 H5B . . 108.9 ?
    H5A C5 H5B . . 107.7 ?
    N3 C6 S1 . . 126.6(2) ?
    N3 C6 S2 . . 116.6(2) ?
    S1 C6 S2 . . 116.77(16) ?
    C12 C7 C8 . . 121.8(3) ?
    C12 C7 S2 . . 128.5(2) ?
    C8 C7 S2 . . 109.7(2) ?
    C9 C8 C7 . . 119.6(3) ?
    C9 C8 N3 . . 125.1(3) ?
    C7 C8 N3 . . 115.3(3) ?
    C10 C9 C8 . . 118.7(3) ?
    C10 C9 H9 . . 120.6 ?
    C8 C9 H9 . . 120.6 ?
    C9 C10 C11 . . 121.1(3) ?
    C9 C10 H10 . . 119.4 ?
    C11 C10 H10 . . 119.4 ?
    C12 C11 C10 . . 121.3(3) ?
    C12 C11 H11 . . 119.3 ?
    C10 C11 H11 . . 119.3 ?
    C11 C12 C7 . . 117.4(3) ?
    C11 C12 H12 . . 121.3 ?
    C7 C12 H12 . . 121.3 ?
    C14 C13 C2 . . 121.6(3) ?
    C14 C13 H13 . . 119.2 ?
    C2 C13 H13 . . 119.2 ?
    C13 C14 C15 . . 119.5(3) ?
    C13 C14 H14 . . 120.3 ?
    C15 C14 H14 . . 120.3 ?
    C16 C15 C14 . . 120.7(3) ?
    C16 C15 H15 . . 119.7 ?
    C14 C15 H15 . . 119.7 ?
    C15 C16 C1 . . 121.7(3) ?
    C15 C16 H16 . . 119.2 ?
    C1 C16 H16 . . 119.2 ?
    N4 C17 C18 . . 122.2(3) ?
    N4 C17 H17 . . 118.9 ?
    C18 C17 H17 . . 118.9 ?
    C19 C18 C17 . . 120.0(3) ?
    C19 C18 H18 . . 120.0 ?
    C17 C18 H18 . . 120.0 ?
    C18 C19 C20 . . 118.0(3) ?
    C18 C19 H19 . . 121.0 ?
    C20 C19 H19 . . 121.0 ?
    C21 C20 C19 . . 119.5(3) ?
    C21 C20 H20 . . 120.2 ?
    C19 C20 H20 . . 120.2 ?
    N4 C21 C20 . . 122.1(3) ?
    N4 C21 H21 . . 118.9 ?
    C20 C21 H21 . . 118.9 ?
loop_
    _geom_torsion_atom_site_label_1
    _geom_torsion_atom_site_label_2
    _geom_torsion_atom_site_label_3
    _geom_torsion_atom_site_label_4
    _geom_torsion_site_symmetry_1
    _geom_torsion_site_symmetry_2
    _geom_torsion_site_symmetry_3
    _geom_torsion_site_symmetry_4
    _geom_torsion
    _geom_torsion_publ_flag
    O1 Cu1 N1 C3 . . . . -22.8(3) ?
    O2 Cu1 N1 C3 . . . . 168.0(3) ?
    O1 Cu1 N1 C3 7_755 . . . 76.5(2) ?
    O1 Cu1 N1 N2 . . . . 163.35(19) ?
    O2 Cu1 N1 N2 . . . . -5.89(19) ?
    O1 Cu1 N1 N2 7_755 . . . -97.38(19) ?
    C3 N1 N2 C4 . . . . -169.8(3) ?
    Cu1 N1 N2 C4 . . . . 4.6(3) ?
    O1 Cu1 N4 C17 . . . . -163.1(2) ?
    O2 Cu1 N4 C17 . . . . 6.4(2) ?
    O1 Cu1 N4 C17 7_755 . . . 97.7(2) ?
    O1 Cu1 N4 C21 . . . . 15.2(2) ?
    O2 Cu1 N4 C21 . . . . -175.4(2) ?
    O1 Cu1 N4 C21 7_755 . . . -84.0(2) ?
    N1 Cu1 O1 C1 . . . . 29.8(2) ?
    O2 Cu1 O1 C1 . . . . 84.8(4) ?
    N4 Cu1 O1 C1 . . . . -149.3(2) ?
    O1 Cu1 O1 C1 7_755 . . . -60.5(2) ?
    O1 Cu1 O2 C4 . . . . -50.3(5) ?
    N1 Cu1 O2 C4 . . . . 5.74(19) ?
    N4 Cu1 O2 C4 . . . . -175.98(19) ?
    O1 Cu1 O2 C4 7_755 . . . 95.49(19) ?
    Cu1 O1 C1 C16 . . . . 160.3(2) ?
    Cu1 O1 C1 C2 . . . . -22.8(4) ?
    O1 C1 C2 C13 . . . . 179.9(3) ?
    C16 C1 C2 C13 . . . . -3.2(4) ?
    O1 C1 C2 C3 . . . . -1.7(5) ?
    C16 C1 C2 C3 . . . . 175.3(3) ?
    N2 N1 C3 C2 . . . . -178.7(3) ?
    Cu1 N1 C3 C2 . . . . 7.5(4) ?
    C13 C2 C3 N1 . . . . -171.6(3) ?
    C1 C2 C3 N1 . . . . 10.0(5) ?
    Cu1 O2 C4 N2 . . . . -5.4(4) ?
    Cu1 O2 C4 C5 . . . . 174.4(2) ?
    N1 N2 C4 O2 . . . . 0.7(4) ?
    N1 N2 C4 C5 . . . . -179.1(3) ?
    O2 C4 C5 S1 . . . . 170.0(2) ?
    N2 C4 C5 S1 . . . . -10.2(4) ?
    C6 S1 C5 C4 . . . . 158.5(2) ?
    C8 N3 C6 S1 . . . . -178.0(2) ?
    C8 N3 C6 S2 . . . . -0.3(3) ?
    C5 S1 C6 N3 . . . . -4.6(3) ?
    C5 S1 C6 S2 . . . . 177.81(18) ?
    C7 S2 C6 N3 . . . . 0.6(3) ?
    C7 S2 C6 S1 . . . . 178.43(19) ?
    C6 S2 C7 C12 . . . . 180.0(3) ?
    C6 S2 C7 C8 . . . . -0.6(2) ?
    C12 C7 C8 C9 . . . . 0.3(5) ?
    S2 C7 C8 C9 . . . . -179.1(2) ?
    C12 C7 C8 N3 . . . . -180.0(3) ?
    S2 C7 C8 N3 . . . . 0.6(3) ?
    C6 N3 C8 C9 . . . . 179.5(3) ?
    C6 N3 C8 C7 . . . . -0.2(4) ?
    C7 C8 C9 C10 . . . . 0.0(5) ?
    N3 C8 C9 C10 . . . . -179.6(3) ?
    C8 C9 C10 C11 . . . . -0.3(5) ?
    C9 C10 C11 C12 . . . . 0.2(5) ?
    C10 C11 C12 C7 . . . . 0.1(5) ?
    C8 C7 C12 C11 . . . . -0.4(5) ?
    S2 C7 C12 C11 . . . . 178.9(2) ?
    C1 C2 C13 C14 . . . . 0.9(5) ?
    C3 C2 C13 C14 . . . . -177.6(3) ?
    C2 C13 C14 C15 . . . . 1.4(5) ?
    C13 C14 C15 C16 . . . . -1.3(6) ?
    C14 C15 C16 C1 . . . . -1.1(5) ?
    O1 C1 C16 C15 . . . . -179.6(3) ?
    C2 C1 C16 C15 . . . . 3.3(5) ?
    C21 N4 C17 C18 . . . . -1.3(4) ?
    Cu1 N4 C17 C18 . . . . 177.0(2) ?
    N4 C17 C18 C19 . . . . -0.4(5) ?
    C17 C18 C19 C20 . . . . 2.0(5) ?
    C18 C19 C20 C21 . . . . -1.9(5) ?
    C17 N4 C21 C20 . . . . 1.4(4) ?
    Cu1 N4 C21 C20 . . . . -176.9(2) ?
    C19 C20 C21 N4 . . . . 0.2(5) ?
data_global
_journal_date_recd_electronic     2010-11-18
_journal_date_accepted     2010-11-29
_journal_name_full     'Acta Crystallographica, Section E'
_journal_year     2011
_journal_volume     67
_journal_issue      1
_journal_page_first     m11
_journal_page_last     m11
_journal_paper_category     QM
_journal_coeditor_code     RK2250
_publ_contact_author_name     'Svitlana I. Orysyk'
_publ_contact_author_address
;
Institute of General and Inorganic Chemistry, NAS Ukraine
Kyiv
prosp. Palladina 32/34
03680
UKRAINE
;
_publ_contact_author_email     'orysyk@ionc.kiev.ua'
_publ_contact_author_fax     '+380(44)4243070'
_publ_contact_author_phone     '+380(44)4240511'
_publ_section_title
;\
Poly[[\m~2~-(1<i>Z</i>,N'<i>E</i>)-2-(1,3-benzothiazol-2-ylsulfanyl)-\
<i>N</i>'-(2-oxidobenzylidene-\k^2^<i>O</i>:<i>O</i>)acetohydrazidato-\
\k^2^<i>O</i>,<i>N</i>'](pyridine-\k<i>N</i>)copper(II)]
;
loop_
    _publ_author_name
    _publ_author_footnote
    _publ_author_address
    'Bon, Vladimir V.' .
;
Institute of General and Inorganic Chemistry, NAS Ukraine
Kyiv
Prosp. Palladina 32/34
03680
Ukraine
;
    'Orysyk, Svitlana I.' .
;
Institute of General and Inorganic Chemistry, NAS Ukraine
Kyiv
Prosp. Palladina 32/34
03680
Ukraine
;
    'Pekhnyo, Vasily I.' .
;
Institute of General and Inorganic Chemistry, NAS Ukraine
Kyiv
Prosp. Palladina 32/34
03680
Ukraine
;
