# Supplementary material for: Poly[[μ2-(1Z,N′E)-2-(1,3-benzothia­zol-2-ylsulfan­yl)-N′-(2-oxidobenzyl­idene-κ2 O:O)acetohydrazidato-κ2 O,N′](pyridine-κN)copper(II)]
Source: Acta Crystallogr Sect E Struct Rep Online. 2010 Dec 4;67(Pt 1):m11. doi: 10.1107/S160053681004986X (PMC3050211; doi:10.1107/S160053681004986X)
Supplement: Supplementary file 2 [file e-67-00m11-Isup2.hkl]

# 
# h,k,l, Fc-squared, Fo-squared, sigma(Fo-squared) and status flag 
# 
data_I
_shelx_title ' 100 in Pccn' 
_shelx_refln_list_code          4 
_shelx_F_calc_maximum      618.19 
_exptl_crystal_F_000      1976.00 
_reflns_d_resolution_high  0.7990 
 
loop_ 
 _symmetry_equiv_pos_as_xyz 
 'x, y, z' 
 '-x+1/2, -y+1/2, z' 
 'x+1/2, -y, -z+1/2' 
 '-x, y+1/2, -z+1/2' 
 '-x, -y, -z' 
 'x-1/2, y-1/2, -z' 
 '-x-1/2, y, z-1/2' 
 'x, -y-1/2, z-1/2' 
 
_cell_length_a    21.6256 
_cell_length_b    25.3751 
_cell_length_c     7.1230 
_cell_angle_alpha  90.000 
_cell_angle_beta   90.000 
_cell_angle_gamma  90.000 
 
_shelx_F_squared_multiplier     1.000 
 
loop_ 
 _refln_index_h 
 _refln_index_k 
 _refln_index_l 
 _refln_F_squared_calc 
 _refln_F_squared_meas 
 _refln_F_squared_sigma 
 _refln_observed_status 
   2   0   0    76238.73    82793.53   2079.31 o 
   4   0   0    24308.67    25668.66    449.16 o 
   6   0   0    45361.86    47274.04    808.02 o 
   8   0   0    46878.10    44870.40    959.86 o 
  10   0   0    79865.38    78652.45   4325.24 o 
  12   0   0    27042.12    26838.50    504.54 o 
  14   0   0    78062.09    78249.69   2581.77 o 
  16   0   0     4763.67     5019.91    231.72 o 
  18   0   0    17841.67    18325.38    683.58 o 
  20   0   0    37431.76    38801.92   1289.92 o 
  22   0   0     9585.37     9102.83    463.44 o 
  24   0   0     3307.12     3742.32    347.58 o 
  26   0   0     6705.45     5951.40    413.24 o 
   3   1   0    69773.30    71337.20    923.24 o 
   5   1   0       84.74      124.10     22.30 o 
   7   1   0    21257.59    21197.15    295.91 o 
   9   1   0     1420.98     1595.39     54.46 o 
  11   1   0     3000.03     2468.95    145.49 o 
  13   1   0      746.64      770.80     52.89 o 
  15   1   0       26.47        4.63     30.03 o 
  17   1   0     8613.67     8663.64    218.95 o 
  19   1   0      658.29      656.13    148.69 o 
  21   1   0     2889.74     2670.15    185.64 o 
  23   1   0     1924.23     2014.16    178.86 o 
  25   1   0     2662.76     3088.11    316.69 o 
  27   1   0        6.70     -100.52    220.14 o 
   2   2   0   111054.61   114023.91   2308.38 o 
   4   2   0    38924.95    40787.65    537.29 o 
   6   2   0    30644.97    30755.52    414.48 o 
   8   2   0    82781.15    85223.11   1013.54 o 
  10   2   0    40133.34    42092.87    521.93 o 
  12   2   0    28779.19    26374.49    713.51 o 
  14   2   0    12343.22    12769.31    242.99 o 
  16   2   0    42186.95    41035.69    769.80 o 
  18   2   0     9613.05    10645.68    569.65 o 
  20   2   0     6107.53     6630.33    260.79 o 
  22   2   0    11642.67    11944.59    865.10 o 
  24   2   0     2020.42     1919.62    187.31 o 
  26   2   0     7393.46     7199.53    323.39 o 
   1   3   0    69524.28    74587.59   2093.23 o 
   3   3   0      752.07      855.11     44.07 o 
   5   3   0    37171.46    37260.33    552.68 o 
   7   3   0       96.40      117.36     21.18 o 
   9   3   0   108315.87   111521.88   1320.88 o 
  11   3   0    26359.81    27907.46    361.94 o 
  13   3   0      433.65      706.51     41.06 o 
  15   3   0     5057.97     4874.61    113.95 o 
  17   3   0    14095.32    14035.15    402.47 o 
  19   3   0     5363.49     5507.89    225.28 o 
  21   3   0       15.51      -73.38     73.38 o 
  23   3   0    13237.96    13069.66    421.91 o 
  25   3   0     1930.15     1923.79    191.16 o 
   2   4   0     4679.84     5016.64    126.96 o 
   4   4   0    32160.96    31895.28    554.62 o 
   6   4   0     2037.19     2434.56     82.79 o 
   8   4   0    10600.49    10487.89    155.16 o 
  10   4   0    98517.85   102837.52   1225.96 o 
  12   4   0     3555.31     3666.42    100.46 o 
  14   4   0     1541.85     1400.77     62.29 o 
  16   4   0     5277.15     4990.26    138.84 o 
  18   4   0     7353.96     7422.36    291.54 o 
  20   4   0       31.14      -45.69     64.13 o 
  22   4   0     3368.36     3355.73    215.69 o 
  24   4   0     6781.69     6571.18    292.05 o 
  26   4   0      464.22      706.75    200.83 o 
   1   5   0    39181.19    40003.46    675.41 o 
   3   5   0     2051.19     2057.13    100.73 o 
   5   5   0     5407.17     4849.34    102.38 o 
   7   5   0    33056.48    32128.72    440.88 o 
   9   5   0    25976.04    26126.88    337.90 o 
  11   5   0    25455.75    25336.05    334.59 o 
  13   5   0    32913.38    32718.44    426.72 o 
  15   5   0    13212.13    12791.36    253.12 o 
  17   5   0      575.28      551.18     62.99 o 
  19   5   0       52.97       57.40     47.30 o 
  21   5   0    13093.01    12019.20    385.05 o 
  23   5   0     4461.61     4588.41    232.08 o 
  25   5   0     2560.26     2815.43    312.83 o 
   0   6   0     1986.55     2143.43    115.86 o 
   2   6   0     1134.90     1188.02     53.15 o 
   4   6   0     1284.68     1151.81     54.05 o 
   6   6   0       55.48       21.26     25.52 o 
   8   6   0      148.77      217.60     34.07 o 
  10   6   0      288.80      185.70     27.75 o 
  12   6   0      470.76      489.47     36.92 o 
  14   6   0       10.36      -31.42     31.42 o 
  16   6   0       74.72       29.97     40.21 o 
  18   6   0      738.29      858.72     74.53 o 
  20   6   0     1587.90     1768.40    129.40 o 
  22   6   0     1176.90     1390.33    208.55 o 
  24   6   0       24.77      112.00    131.31 o 
  26   6   0      232.49      154.48    146.76 o 
   1   7   0    35812.86    35822.38    616.62 o 
   3   7   0     2305.72     2202.93     74.02 o 
   5   7   0     7546.57     7194.20    141.47 o 
   7   7   0    32760.46    32518.04    507.62 o 
   9   7   0     2128.55     1799.04     70.49 o 
  11   7   0     3678.60     3246.06     85.83 o 
  13   7   0    41223.50    39508.93    558.09 o 
  15   7   0     1143.37     1166.01    137.53 o 
  17   7   0       89.86       88.50     74.57 o 
  19   7   0     5959.32     6597.90    360.84 o 
  21   7   0     4438.94     4774.66    330.20 o 
  23   7   0     2820.62     3282.73    316.69 o 
  25   7   0     2738.35     2413.78    285.79 o 
   0   8   0      757.06      845.79     92.69 o 
   2   8   0     2985.83     2972.90     88.43 o 
   4   8   0    25608.08    28260.39    503.65 o 
   6   8   0       13.34       47.62     27.41 o 
   8   8   0       65.19       51.14     28.84 o 
  10   8   0     4937.77     4503.71    158.87 o 
  12   8   0      324.39      293.63     37.97 o 
  14   8   0     3645.39     3447.14    129.90 o 
  16   8   0     2249.47     2302.38    124.66 o 
  18   8   0       79.72      126.34     60.12 o 
  20   8   0      446.11      510.36     83.43 o 
  22   8   0     1883.90     2263.16    258.76 o 
  24   8   0     1863.47     1791.99    247.17 o 
  26   8   0      117.74       65.65    142.90 o 
   1   9   0     6738.76     6505.27    207.01 o 
   3   9   0    16215.56    16091.85    307.39 o 
   5   9   0    12403.45    11773.05    241.36 o 
   7   9   0     4387.92     6355.17    159.43 o 
   9   9   0     4225.90     3280.09     98.58 o 
  11   9   0     6805.27     6727.53    155.00 o 
  13   9   0    16520.67    16305.31    355.08 o 
  15   9   0     4091.23     4233.75    152.58 o 
  17   9   0      198.63      350.94     64.49 o 
  19   9   0     3860.22     4086.40    225.67 o 
  21   9   0      798.95      721.01     97.34 o 
  23   9   0     2627.01     3421.77    324.41 o 
  25   9   0      485.07      158.34    142.90 o 
   0  10   0     6021.72     7275.48    197.30 o 
   2  10   0    20148.09    20134.80    376.33 o 
   4  10   0    24417.04    25675.52    470.06 o 
   6  10   0     1991.05     1827.23     72.12 o 
   8  10   0     8598.09     8621.29    311.61 o 
  10  10   0     6005.78     5700.65    141.59 o 
  12  10   0    15139.81    14299.03    273.29 o 
  14  10   0       95.60       75.95     79.50 o 
  16  10   0     3133.18     3287.15    145.34 o 
  18  10   0     8723.48     8317.98    244.84 o 
  20  10   0      617.88      716.49     94.59 o 
  22  10   0     4182.65     4526.31    332.14 o 
  24  10   0     2931.79     2915.84    308.96 o 
   1  11   0      258.59      389.88     43.75 o 
   3  11   0    32952.10    33439.43    598.57 o 
   5  11   0       21.61       84.59     34.36 o 
   7  11   0      752.30      555.75     57.86 o 
   9  11   0     4533.19     4597.27    123.26 o 
  11  11   0    18417.74    18824.38    337.61 o 
  13  11   0      120.99      132.92     50.88 o 
  15  11   0       29.15       38.58     50.13 o 
  17  11   0     6341.55     6419.86    247.87 o 
  19  11   0      259.20      301.77     76.98 o 
  21  11   0     3384.50     3759.21    223.88 o 
  23  11   0     2192.34     2043.02    258.76 o 
  25  11   0      891.67      911.44    208.55 o 
   0  12   0    98854.23   103381.25   2119.42 o 
   2  12   0    26669.86    27706.27    509.16 o 
   4  12   0    21760.98    21972.35    417.91 o 
   6  12   0      521.62      194.92     40.76 o 
   8  12   0    10230.57     9212.23    193.50 o 
  10  12   0    16360.33    16162.26    300.62 o 
  12  12   0    19414.97    19958.49    421.69 o 
  14  12   0    34265.34    35072.40    683.42 o 
  16  12   0     1481.27     1528.64    112.13 o 
  18  12   0    13629.39    13943.66    350.83 o 
  20  12   0    12495.55    13040.74    503.07 o 
  22  12   0     4456.51     4974.71    631.44 o 
  24  12   0     2297.58     2614.60    305.10 o 
   1  13   0       36.08      -23.17     52.80 o 
   3  13   0     2339.32     2725.48    146.29 o 
   5  13   0     9918.34     9406.26    217.63 o 
   7  13   0     4981.13     4930.27    153.85 o 
   9  13   0     2343.09     2078.30     90.40 o 
  11  13   0      509.22      566.80     66.98 o 
  13  13   0      287.86      237.89     61.53 o 
  15  13   0      102.38        3.43     52.02 o 
  17  13   0      541.79      538.30    140.53 o 
  19  13   0      872.90      959.57    117.92 o 
  21  13   0      597.51      449.17    208.55 o 
   0  14   0    33958.20    34729.41    764.69 o 
   2  14   0    65905.80    68608.93   1186.11 o 
   4  14   0    23644.96    24291.26    465.86 o 
   6  14   0    28784.62    27083.23    514.47 o 
   8  14   0    26981.69    26031.89    443.64 o 
  10  14   0     2459.72     2800.65    155.72 o 
  12  14   0    35130.71    35249.28    683.40 o 
  14  14   0    12287.36    12272.74    307.11 o 
  16  14   0     8947.13     9284.93    265.24 o 
  18  14   0     7659.51     8049.42    253.80 o 
  20  14   0    14975.09    15490.18    464.22 o 
  22  14   0     5545.35     5944.68    274.44 o 
  24  14   0       80.63      251.03    154.48 o 
   1  15   0     2429.73     2754.98    122.08 o 
   3  15   0     9761.67    10349.44    521.79 o 
   5  15   0     2916.01     2626.77    108.72 o 
   7  15   0     8355.06     8413.51    187.59 o 
   9  15   0    25053.34    25227.02    438.64 o 
  11  15   0     4116.17     4276.59    157.15 o 
  13  15   0      180.17      290.65     65.56 o 
  15  15   0      748.84      702.47    114.80 o 
  17  15   0     1434.18     1389.21    116.67 o 
  19  15   0     5764.02     5653.36    252.33 o 
  21  15   0      794.77      745.64    287.72 o 
  23  15   0     5718.35     6213.46    330.20 o 
   0  16   0    48694.78    49069.23   1060.53 o 
   2  16   0    15391.50    15531.55    328.93 o 
   4  16   0    34814.72    33465.60    626.02 o 
   6  16   0     6360.73     6140.17    176.18 o 
   8  16   0     6672.10     6931.56    172.20 o 
  10  16   0    40930.36    40239.18    763.14 o 
  12  16   0    27029.92    26407.09    542.88 o 
  14  16   0    18505.94    17622.97    406.40 o 
  16  16   0      351.57      306.90     74.71 o 
  18  16   0     8597.30     9013.88    278.97 o 
  20  16   0     3185.45     3232.03    469.24 o 
  22  16   0     3490.26     3670.46    529.10 o 
   1  17   0     7372.20     7466.23    162.99 o 
   3  17   0    20101.57    20651.88    419.18 o 
   5  17   0      943.68     1026.21     80.63 o 
   7  17   0    11496.13    11676.56    278.55 o 
   9  17   0    16873.89    16747.25    324.19 o 
  11  17   0    21055.54    21527.63    460.76 o 
  13  17   0     5122.14     4961.73    290.15 o 
  15  17   0      146.54      141.67     65.23 o 
  17  17   0     4636.15     5180.68    208.97 o 
  19  17   0     1364.90     1541.24    155.37 o 
  21  17   0     4322.35     4320.60    243.56 o 
   0  18   0      289.96      383.71     83.03 o 
   2  18   0    23689.06    23833.53    474.40 o 
   4  18   0     7873.22     7853.45    210.73 o 
   6  18   0      109.56       82.95     50.12 o 
   8  18   0     4188.59     4261.97    137.10 o 
  10  18   0     9408.01     9195.86    251.60 o 
  12  18   0    10815.52    10400.73    278.59 o 
  14  18   0      569.26      454.81     79.42 o 
  16  18   0     6326.79     6834.95    232.00 o 
  18  18   0     1561.40     1777.22    165.07 o 
  20  18   0      196.05      152.52     93.50 o 
  22  18   0     2284.72     2608.53    218.47 o 
   1  19   0    13890.72    13757.62    312.14 o 
   3  19   0      350.26      335.33     99.98 o 
   5  19   0    30137.32    28501.59    561.43 o 
   7  19   0    21883.78    21465.60    632.74 o 
   9  19   0    14813.74    14697.73    345.78 o 
  11  19   0     9083.74     9011.28    253.79 o 
  13  19   0    13808.84    14281.97    355.34 o 
  15  19   0     4293.42     4252.93    184.51 o 
  17  19   0      365.75      351.34     98.31 o 
  19  19   0     5958.26     5894.43    276.37 o 
  21  19   0     6456.71     6757.76    504.00 o 
   0  20   0        9.03      355.31    123.59 o 
   2  20   0        2.75       17.38     71.00 o 
   4  20   0      705.31      798.51     79.76 o 
   6  20   0      494.51      376.50     67.65 o 
   8  20   0       40.31       72.84     47.66 o 
  10  20   0      421.03      353.98     68.17 o 
  12  20   0     1015.68      899.90     94.98 o 
  14  20   0     1286.73      997.63    106.71 o 
  16  20   0       51.64       36.36     69.48 o 
  18  20   0      100.17       91.55     88.59 o 
  20  20   0       50.98      -36.61     93.50 o 
   1  21   0    22326.67    22180.57    595.31 o 
   3  21   0     9685.41     9700.01    334.52 o 
   5  21   0     1841.30     2098.45    147.79 o 
   7  21   0     2311.26     2227.01    129.20 o 
   9  21   0     8572.88     8699.39    248.82 o 
  11  21   0     5445.15     5554.18    221.98 o 
  13  21   0     5079.94     5219.58    264.45 o 
  15  21   0     1822.60     2135.02    176.43 o 
  17  21   0     1283.10     1805.51    289.65 o 
  19  21   0     3425.44     3973.73    274.20 o 
   0  22   0      761.41      706.75    169.93 o 
   2  22   0     2068.73     2046.63    170.53 o 
   4  22   0     9570.17     9375.44    335.90 o 
   6  22   0     2237.89     2101.93    179.99 o 
   8  22   0      214.00      117.73     61.08 o 
  10  22   0     1687.71     1734.46    121.99 o 
  12  22   0      343.47      538.75    138.82 o 
  14  22   0       19.50       63.27     68.89 o 
  16  22   0     6805.95     6733.17    286.36 o 
  18  22   0      674.15      600.44    121.31 o 
   1  23   0     9002.07     9053.80    335.86 o 
   3  23   0      469.47      608.03    164.14 o 
   5  23   0      111.53      -55.64    117.79 o 
   7  23   0     2408.68     2335.70    154.79 o 
   9  23   0      653.31      459.37    100.08 o 
  11  23   0     3679.21     4140.69    256.57 o 
  13  23   0     1342.69     1388.42    167.04 o 
  15  23   0      577.92      755.60    128.04 o 
  17  23   0     1485.72     1823.88    179.02 o 
   0  24   0    13945.06    13061.42    614.06 o 
   2  24   0     2221.55     2330.16    214.34 o 
   4  24   0     8356.84     9332.12    357.71 o 
   6  24   0      359.66      175.95    102.16 o 
   8  24   0      963.94      740.02    195.03 o 
  10  24   0     8745.33     8615.57    417.10 o 
  12  24   0       37.38       25.61     63.09 o 
  14  24   0     2739.84     2674.70    199.39 o 
  16  24   0     2396.56     2268.66    195.79 o 
   1  25   0        7.03      -90.33     91.21 o 
   3  25   0      214.80      399.94    158.34 o 
   5  25   0      237.93      431.05    122.53 o 
   7  25   0     2268.39     2390.66    197.64 o 
   9  25   0     4420.61     4832.94    710.62 o 
  11  25   0      445.86      569.33    133.06 o 
  13  25   0      177.24     -150.62    150.62 o 
  15  25   0      311.01      255.40    243.31 o 
   0  26   0     4734.72     4927.96    370.76 o 
   2  26   0     3911.94     3730.06    253.80 o 
   4  26   0      116.67      208.29    119.79 o 
   6  26   0     8130.78     8631.66    502.07 o 
   8  26   0     6481.58     6244.92    440.27 o 
  10  26   0      284.33       70.04    100.93 o 
  12  26   0     5855.06     7395.81    490.48 o 
  14  26   0     1489.95     1243.58    270.34 o 
   1  27   0      452.72      496.58    136.46 o 
   3  27   0     2645.15     2253.44    214.36 o 
   5  27   0     3358.18     2746.16    276.14 o 
   7  27   0        0.06       23.17    158.34 o 
   9  27   0     1850.98     1664.54    274.20 o 
  11  27   0       49.85      -38.62    154.48 o 
  13  27   0      161.70      289.65    193.10 o 
   0  28   0    20491.88    19584.41    865.10 o 
   2  28   0      346.20      195.35    158.34 o 
   4  28   0     1624.81     1976.61    208.79 o 
   6  28   0     3832.98     3896.80    401.65 o 
   8  28   0     3424.38     3247.98    366.89 o 
  10  28   0     4026.03     3966.32    413.24 o 
  12  28   0      754.45      544.55    220.14 o 
   1  29   0       58.14       15.20    128.26 o 
   3  29   0     5307.42     6327.20    482.76 o 
   5  29   0       29.22       23.17    173.79 o 
   7  29   0      162.65      305.10    193.10 o 
   9  29   0     1278.84      946.20    262.62 o 
  11  29   0     4376.97     4978.17    475.03 o 
   0  30   0      407.28      502.07    227.86 o 
   2  30   0     6006.49     6087.73    345.65 o 
   4  30   0     2035.93     1595.02    285.79 o 
   6  30   0     1990.79     1861.50    308.96 o 
   8  30   0     1549.04     1313.09    278.07 o 
   1  31   0      526.53      298.23    154.28 o 
   3  31   0     2331.67     2104.69    623.72 o 
   5  31   0     3998.74     4066.73    420.96 o 
   1   1   1     1258.15     1231.99     96.55 o 
   2   1   1       38.43       31.81     25.95 o 
   3   1   1       11.65       40.45     22.58 o 
   4   1   1    14855.27    15491.13    175.86 o 
   5   1   1      660.36      739.70     27.30 o 
   6   1   1     4646.91     5121.54     68.12 o 
   7   1   1      225.25      271.53     18.72 o 
   8   1   1        3.81       14.15     15.03 o 
   9   1   1      249.39      231.18     18.03 o 
  10   1   1     5213.21     5120.12     67.04 o 
  11   1   1     1106.59     1167.31     33.93 o 
  12   1   1     1122.65     1177.77     37.08 o 
  13   1   1     1588.00     1653.29     47.74 o 
  14   1   1      255.99      217.11     25.15 o 
  15   1   1     2081.01     2126.73     61.54 o 
  16   1   1     3378.11     3576.37     89.51 o 
  17   1   1        0.02      -13.65     28.57 o 
  18   1   1      883.86      788.06     52.18 o 
  19   1   1       20.68       81.30     37.53 o 
  20   1   1        9.42       24.30     47.50 o 
  21   1   1      754.53      869.45    102.57 o 
  22   1   1      832.82      772.81     88.60 o 
  23   1   1      152.47      210.92     68.01 o 
  24   1   1     2045.12     1860.39    216.29 o 
  25   1   1      638.15      482.76    117.43 o 
  26   1   1      400.92      622.92    109.25 o 
   1   2   1       90.01      119.45     23.10 o 
   2   2   1    37274.57    38322.65    572.50 o 
   3   2   1      753.22      866.52     28.77 o 
   4   2   1     2080.73     2356.95     47.90 o 
   5   2   1     2497.94     2526.70     52.24 o 
   6   2   1      167.65      188.80     17.36 o 
   7   2   1      293.50      318.85     22.67 o 
   8   2   1    10365.87    11123.63    126.23 o 
   9   2   1      801.74      991.34     42.52 o 
  10   2   1     2563.26     2626.32     49.97 o 
  11   2   1      642.24      588.54     25.26 o 
  12   2   1    10998.01    11564.38    130.51 o 
  13   2   1     1274.76     1194.22     38.10 o 
  14   2   1      398.67      403.31     30.88 o 
  15   2   1      173.79      151.74     26.30 o 
  16   2   1      787.77      666.82     43.01 o 
  17   2   1     1145.09     1101.12     53.97 o 
  18   2   1     5897.56     5873.56    132.55 o 
  19   2   1      263.27      326.13     63.33 o 
  20   2   1      719.37      821.69     71.81 o 
  21   2   1        5.07      -38.15     47.99 o 
  22   2   1     1662.00     1644.47    110.83 o 
  23   2   1     1187.59     1172.22    114.08 o 
  24   2   1        0.53       -1.62     66.74 o 
  25   2   1       63.11       64.92     75.93 o 
  26   2   1      483.02      444.89    122.71 o 
   1   3   1     2635.61     2903.17     72.88 o 
   2   3   1     3031.34     3082.09     50.87 o 
   3   3   1    27096.14    27593.22    251.16 o 
   4   3   1     8758.53     9220.58    100.49 o 
   5   3   1     6662.33     6509.64     78.60 o 
   6   3   1      145.50      189.13     16.77 o 
   7   3   1     2429.03     2407.99     47.03 o 
   8   3   1     3033.62     2992.36     54.42 o 
   9   3   1      446.54      493.33     27.94 o 
  10   3   1      627.45      721.56     58.18 o 
  11   3   1     1263.29     1408.66     44.65 o 
  12   3   1     1293.92     1243.94     38.66 o 
  13   3   1     3152.30     3006.08     64.20 o 
  14   3   1      161.77       85.56     23.79 o 
  15   3   1     3099.62     2923.36     73.04 o 
  16   3   1      164.86       98.37     24.91 o 
  17   3   1       16.28      -24.60     24.60 o 
  18   3   1     1578.85     1510.44     74.55 o 
  19   3   1      129.11      154.46     41.77 o 
  20   3   1       31.27       38.85     44.19 o 
  21   3   1       11.69      -19.56     50.08 o 
  22   3   1     2082.48     2076.41    164.05 o 
  23   3   1       46.69       85.46     68.47 o 
  24   3   1      313.30      220.88     98.49 o 
  25   3   1       23.58      -17.13     73.31 o 
  26   3   1      613.80      779.94    114.81 o 
   1   4   1    12545.51    13114.82    185.49 o 
   2   4   1     1935.22     2181.29     40.48 o 
   3   4   1      845.68      811.90     26.82 o 
   4   4   1     6547.70     6478.59     85.04 o 
   5   4   1     1884.51     1794.48     39.42 o 
   6   4   1        4.08      -14.90     14.90 o 
   7   4   1      170.44      203.43     23.72 o 
   8   4   1     1594.34     1376.58     43.15 o 
   9   4   1       22.07       17.53     18.08 o 
  10   4   1     6025.77     6074.53     90.65 o 
  11   4   1     2886.92     2843.46     78.64 o 
  12   4   1        1.50       15.49     16.63 o 
  13   4   1       31.09       48.32     20.39 o 
  14   4   1      116.97       54.36     21.94 o 
  15   4   1     2825.83     2663.82     75.07 o 
  16   4   1      160.09      127.33     28.59 o 
  17   4   1       22.95       14.26     30.39 o 
  18   4   1     4976.90     5306.65    137.77 o 
  19   4   1     1336.58     1297.54    135.91 o 
  20   4   1      341.22      334.38     55.74 o 
  21   4   1     2154.22     2035.17    119.20 o 
  22   4   1      990.99     1039.11     95.25 o 
  23   4   1     1765.50     1867.59    187.30 o 
  24   4   1     1102.44     1114.55    163.48 o 
  25   4   1      596.90      694.42    104.99 o 
  26   4   1       84.54       53.74     80.93 o 
   1   5   1     8653.25     9151.52    126.32 o 
   2   5   1      469.49      508.00     25.97 o 
   3   5   1    10008.65     9838.50    110.78 o 
   4   5   1      188.06      205.73     16.61 o 
   5   5   1     7623.68     7805.42    100.82 o 
   6   5   1     2983.06     2882.49     53.20 o 
   7   5   1     8201.64     9109.18    121.48 o 
   8   5   1      742.64      846.45     35.40 o 
   9   5   1     1804.76     1652.42     46.17 o 
  10   5   1     4451.76     4544.70     76.44 o 
  11   5   1    15639.13    15581.04    197.49 o 
  12   5   1       10.05       18.53     19.26 o 
  13   5   1      112.02       81.37     21.76 o 
  14   5   1      161.45      172.73     25.97 o 
  15   5   1        1.57       17.86     24.32 o 
  16   5   1      792.98      866.48     51.10 o 
  17   5   1     3246.13     3374.31    105.87 o 
  18   5   1       19.11       -0.46     39.05 o 
  19   5   1     1203.05     1134.90     75.52 o 
  20   5   1     1115.84     1168.07     78.88 o 
  21   5   1       41.02      -43.68     43.68 o 
  22   5   1      105.03      192.98     67.48 o 
  23   5   1        4.96      -23.88     64.09 o 
  24   5   1      674.65      657.57    181.39 o 
  25   5   1     4362.40     4382.93    221.39 o 
  26   5   1      317.63      387.65    117.85 o 
   1   6   1      827.70     1083.69     34.31 o 
   2   6   1     1179.67     1367.98     38.60 o 
   3   6   1     5260.57     5462.38     83.28 o 
   4   6   1       30.70       45.48     20.67 o 
   5   6   1     1301.62     1394.06     36.71 o 
   6   6   1      868.60      855.39     31.46 o 
   7   6   1        1.59       -2.49     17.89 o 
   8   6   1    19155.02    19292.08    228.58 o 
   9   6   1     1794.02     1746.65     58.30 o 
  10   6   1     1500.81     1448.74     57.52 o 
  11   6   1      508.71      595.97     36.12 o 
  12   6   1      974.80      996.60     54.58 o 
  13   6   1     6120.20     5706.69    101.60 o 
  14   6   1      114.77       86.54     26.23 o 
  15   6   1        5.23       10.25     25.26 o 
  16   6   1      703.79      763.62     44.87 o 
  17   6   1       30.01       26.62     33.91 o 
  18   6   1     1713.07     1489.39     82.07 o 
  19   6   1     1503.64     1753.79     91.95 o 
  20   6   1        0.94      -40.85     41.93 o 
  21   6   1     2932.52     2823.47    121.70 o 
  22   6   1     1349.44     1292.37    115.95 o 
  23   6   1     5236.54     4943.54    198.05 o 
  24   6   1     2266.76     2062.10    432.55 o 
  25   6   1       30.24      -84.96     84.96 o 
  26   6   1      237.88        0.00    101.04 o 
   1   7   1    13762.01    14181.21    170.81 o 
   2   7   1     2829.24     3124.07     61.48 o 
   3   7   1      803.84      745.93     30.96 o 
   4   7   1        6.48        7.05     17.58 o 
   5   7   1     2509.84     2700.82     66.02 o 
   6   7   1     2368.90     2442.68     50.27 o 
   7   7   1       35.49       54.91     20.22 o 
   8   7   1     4666.11     5008.39     83.72 o 
   9   7   1     2724.86     2976.19     77.36 o 
  10   7   1      144.68       96.55     23.05 o 
  11   7   1     2524.16     2488.78    102.57 o 
  12   7   1       30.03       13.07     20.75 o 
  13   7   1     3319.60     3553.41     86.15 o 
  14   7   1      901.50      920.93     47.25 o 
  15   7   1      658.10      520.94     38.57 o 
  16   7   1       11.36       32.36     31.59 o 
  17   7   1     1121.20     1134.34     69.63 o 
  18   7   1     2139.14     2154.61     87.90 o 
  19   7   1      290.05      209.66     49.58 o 
  20   7   1      968.24     1000.82     77.47 o 
  21   7   1       41.76       51.95     49.16 o 
  22   7   1        0.02      -43.56     55.89 o 
  23   7   1       98.06      217.79     91.83 o 
  24   7   1       30.11       12.64    200.83 o 
  25   7   1      778.56      969.81    149.53 o 
  26   7   1       94.37       82.89     96.55 o 
   1   8   1     2929.23     2985.62     51.20 o 
   2   8   1    11990.93    12524.82    187.72 o 
   3   8   1      402.43      373.89     24.80 o 
   4   8   1      935.49      771.55     37.46 o 
   5   8   1     5458.75     5664.65     92.35 o 
   6   8   1      134.43      121.17     21.83 o 
   7   8   1      156.49      235.54     25.88 o 
   8   8   1     8589.23     9537.91    139.65 o 
   9   8   1     1074.56     1121.17     51.64 o 
  10   8   1      446.65      338.76     30.14 o 
  11   8   1     7222.80     7404.29    138.60 o 
  12   8   1     1465.05     1376.08     54.12 o 
  13   8   1        2.68        7.09     23.11 o 
  14   8   1     2947.13     2935.95     92.06 o 
  15   8   1     3065.53     2981.15     75.10 o 
  16   8   1     7412.66     7197.03    137.26 o 
  17   8   1      196.18      154.46     37.16 o 
  18   8   1     4518.19     4359.56    134.81 o 
  19   8   1     1752.73     1958.39     98.01 o 
  20   8   1       19.27      -21.51     42.96 o 
  21   8   1     3698.39     3427.36    190.09 o 
  22   8   1       31.80      -36.08     63.48 o 
  23   8   1     2091.40     1879.82    176.94 o 
  24   8   1      219.81      220.95    102.81 o 
  25   8   1      939.98      982.32    196.96 o 
   1   9   1     8469.06     8317.00    119.85 o 
   2   9   1     2720.52     2756.45     61.15 o 
   3   9   1     2160.24     2223.38     60.66 o 
   4   9   1     9116.24     9638.21    135.73 o 
   5   9   1       95.47       44.74     20.16 o 
   6   9   1      839.71      843.03     38.08 o 
   7   9   1      529.18      564.54     33.85 o 
   8   9   1        1.90       14.34     21.69 o 
   9   9   1        0.21        3.05     20.83 o 
  10   9   1       11.16       29.22     23.74 o 
  11   9   1       15.69       41.54     23.56 o 
  12   9   1     2071.53     2186.97     73.27 o 
  13   9   1     2521.03     2274.49     86.45 o 
  14   9   1     3839.84     3900.67     83.01 o 
  15   9   1     7657.19     7536.30    139.99 o 
  16   9   1     1540.53     1519.21     69.08 o 
  17   9   1     1097.32     1167.28     64.79 o 
  18   9   1      236.08      214.77     45.52 o 
  19   9   1     2272.55     2126.24     96.92 o 
  20   9   1      349.56      251.68     67.45 o 
  21   9   1      676.92      769.82     85.70 o 
  22   9   1      884.53      864.49    100.77 o 
  23   9   1      239.14      119.02     88.15 o 
  24   9   1      422.17      352.37    164.14 o 
  25   9   1      293.67      328.54    115.06 o 
   1  10   1      998.65     1012.03     36.82 o 
   2  10   1     5708.79     6198.16    104.73 o 
   3  10   1     1374.50     1436.85     47.74 o 
   4  10   1      814.80      761.30     40.29 o 
   5  10   1      197.14      256.54     25.91 o 
   6  10   1     1641.36     1598.48     65.52 o 
   7  10   1      215.00      205.96     26.95 o 
   8  10   1     5250.35     5739.60    102.21 o 
   9  10   1     3317.81     3520.17     74.20 o 
  10  10   1      268.81      246.20     33.50 o 
  11  10   1        3.93      -11.94     25.64 o 
  12  10   1       58.10       22.23     28.33 o 
  13  10   1     2908.78     3063.78    104.44 o 
  14  10   1      411.67      401.91     46.01 o 
  15  10   1      153.59      151.04     40.66 o 
  16  10   1     1066.75     1117.47     69.05 o 
  17  10   1       87.98      115.27     43.84 o 
  18  10   1     1467.64     1630.38     84.36 o 
  19  10   1     1749.46     1839.63    121.48 o 
  20  10   1      214.06      224.87     60.45 o 
  21  10   1      697.44      704.97     90.35 o 
  22  10   1      367.21      326.56     82.98 o 
  23  10   1     1302.34     1410.40    126.47 o 
  24  10   1       26.35      130.43     95.11 o 
  25  10   1      242.26      206.04    108.83 o 
   1  11   1     1484.34     1948.53     47.24 o 
   2  11   1     3641.81     4244.73     76.02 o 
   3  11   1     8437.42     9015.42    131.91 o 
   4  11   1      287.10      352.14     29.03 o 
   5  11   1     9035.38     9658.82    141.89 o 
   6  11   1     1798.98     1862.53     58.49 o 
   7  11   1      908.32     1017.21     51.89 o 
   8  11   1     3614.90     4023.34     84.06 o 
   9  11   1      610.92      529.81     37.79 o 
  10  11   1     2181.02     2292.03     85.70 o 
  11  11   1     4031.04     4010.10     93.50 o 
  12  11   1      950.48      983.10     54.96 o 
  13  11   1     1442.02     1504.50     66.88 o 
  14  11   1     5348.53     5461.16    109.94 o 
  15  11   1        1.94      -37.13     37.13 o 
  16  11   1      495.69      422.85     49.85 o 
  17  11   1      108.47       60.55     42.35 o 
  18  11   1       83.20      101.65     44.43 o 
  19  11   1      142.27      196.83     50.90 o 
  20  11   1     2371.10     2463.62    120.89 o 
  21  11   1        0.44        7.34     61.33 o 
  22  11   1      407.47      393.54    102.04 o 
  23  11   1       46.06       -5.54     70.15 o 
  24  11   1     1267.32     1389.71    161.12 o 
  25  11   1      594.36      528.37    208.55 o 
   1  12   1      589.38      702.88     31.92 o 
   2  12   1    16228.46    18125.79    251.97 o 
   3  12   1      183.87      225.32     21.22 o 
   4  12   1       60.80       78.89     22.34 o 
   5  12   1        2.14       72.01     22.80 o 
   6  12   1    10212.77    11192.07    185.58 o 
   7  12   1        2.94      -10.14     24.47 o 
   8  12   1     6583.54     6737.75    117.74 o 
   9  12   1       30.05       51.93     26.10 o 
  10  12   1       10.15      -26.30     26.30 o 
  11  12   1     2583.03     2620.86     80.37 o 
  12  12   1      925.86      897.69     54.12 o 
  13  12   1       34.62       71.58     33.73 o 
  14  12   1     2358.72     2331.03     92.57 o 
  15  12   1      150.27      124.48     40.94 o 
  16  12   1       11.64       15.00     37.85 o 
  17  12   1       33.29        3.65     39.47 o 
  18  12   1     1125.10     1049.44     73.56 o 
  19  12   1      465.34      503.81     60.37 o 
  20  12   1       63.48      151.35     50.98 o 
  21  12   1      292.73      273.87     77.15 o 
  22  12   1     2020.82     1975.91    159.64 o 
  23  12   1        0.84       32.16     80.40 o 
  24  12   1      136.53      278.02    108.32 o 
   1  13   1     6297.80     6888.24    113.33 o 
   2  13   1      180.95      228.20     21.84 o 
   3  13   1     1779.52     1895.03     54.01 o 
   4  13   1        0.83      -20.50     20.50 o 
   5  13   1     8416.79     8676.91    135.95 o 
   6  13   1       31.29        7.10     23.60 o 
   7  13   1       72.17       70.20     26.27 o 
   8  13   1     1075.88     1003.52     49.30 o 
   9  13   1     1839.88     2028.01     96.43 o 
  10  13   1      757.57      904.55     52.83 o 
  11  13   1     2818.54     2883.52     85.61 o 
  12  13   1       20.59       38.60     32.07 o 
  13  13   1      441.66      411.85     45.10 o 
  14  13   1     7682.91     7701.29    160.14 o 
  15  13   1     2751.59     2604.22    101.84 o 
  16  13   1       84.57       96.89     41.24 o 
  17  13   1      251.56      239.67     49.15 o 
  18  13   1        8.30       12.07     43.81 o 
  19  13   1      734.47      786.69     71.33 o 
  20  13   1     1526.05     1647.21    109.99 o 
  21  13   1      463.17      355.74    127.54 o 
  22  13   1      776.24      767.74    104.66 o 
  23  13   1      538.88      594.24    102.37 o 
  24  13   1     1004.43     1024.61    122.70 o 
   1  14   1      946.71     1132.22     42.42 o 
   2  14   1     3971.82     4600.33     82.36 o 
   3  14   1      480.64      598.07     39.59 o 
   4  14   1      678.83      692.77     40.10 o 
   5  14   1     1581.11     1733.68     59.48 o 
   6  14   1      863.49     1011.46     49.02 o 
   7  14   1      120.80      184.37     30.14 o 
   8  14   1       65.57       86.04     29.20 o 
   9  14   1       34.14       33.96     29.94 o 
  10  14   1      111.03      124.77     33.68 o 
  11  14   1      988.22     1009.11     58.17 o 
  12  14   1       75.98       85.81     35.48 o 
  13  14   1       25.32       35.80     36.31 o 
  14  14   1      157.69      205.27     43.45 o 
  15  14   1     2336.47     2460.33    109.39 o 
  16  14   1      599.36      611.39     61.35 o 
  17  14   1       16.81       56.22     44.81 o 
  18  14   1      580.37      524.67     63.49 o 
  19  14   1       27.44       43.09     48.39 o 
  20  14   1      297.96      296.13     71.25 o 
  21  14   1        0.19      -11.35     60.67 o 
  22  14   1      172.20      206.09     82.67 o 
  23  14   1       55.52       66.41     80.11 o 
  24  14   1      312.55      252.56     94.22 o 
   1  15   1     1061.24      975.19     41.64 o 
   2  15   1       66.91       89.31     26.81 o 
   3  15   1     4085.12     4216.70     94.99 o 
   4  15   1      329.34      361.67     34.09 o 
   5  15   1      295.25      276.85     31.71 o 
   6  15   1      188.70      233.94     42.25 o 
   7  15   1      388.65      409.85     38.15 o 
   8  15   1      990.83     1060.53     68.20 o 
   9  15   1     1652.99     1567.30     71.39 o 
  10  15   1     2071.68     2090.01     78.06 o 
  11  15   1     6351.23     6061.87    126.44 o 
  12  15   1       68.44      116.19     37.93 o 
  13  15   1     2756.15     2892.09    102.10 o 
  14  15   1     1058.88     1155.21     73.93 o 
  15  15   1     1493.81     1408.45     87.51 o 
  16  15   1        4.51       24.34     41.81 o 
  17  15   1     1033.89     1106.70     78.75 o 
  18  15   1       96.85       29.02     46.88 o 
  19  15   1      291.90      244.44     60.30 o 
  20  15   1      665.46      767.41     89.59 o 
  21  15   1      318.94      343.04     78.75 o 
  22  15   1      829.86      959.33    115.56 o 
  23  15   1      216.80      268.36    114.23 o 
   1  16   1      275.42      287.89     33.04 o 
   2  16   1     1540.39     1407.03     62.18 o 
   3  16   1      522.62      569.30     54.69 o 
   4  16   1      279.68      319.25     35.44 o 
   5  16   1     3466.96     3580.33     85.04 o 
   6  16   1      734.24      667.39     56.49 o 
   7  16   1      615.25      560.54     43.87 o 
   8  16   1    10131.18    10414.29    200.35 o 
   9  16   1      183.48      191.89     38.78 o 
  10  16   1      235.86      203.09     38.42 o 
  11  16   1       49.19       12.71     39.35 o 
  12  16   1     7149.50     6754.30    139.29 o 
  13  16   1        1.29       -3.65     37.64 o 
  14  16   1       31.58       40.24     40.56 o 
  15  16   1     1090.24     1008.33     71.30 o 
  16  16   1     1094.23     1048.80     76.61 o 
  17  16   1        5.43       -2.68     45.80 o 
  18  16   1      147.73      192.63     54.36 o 
  19  16   1      594.21      610.16     84.15 o 
  20  16   1      240.66      279.80     74.70 o 
  21  16   1        4.95       30.11     63.96 o 
  22  16   1     1064.89      950.44    120.79 o 
  23  16   1      288.07      248.76     93.53 o 
   1  17   1      423.11      392.30     48.52 o 
   2  17   1       36.27      -26.07     26.07 o 
   3  17   1      418.78      324.77     37.47 o 
   4  17   1      141.42      122.15     30.22 o 
   5  17   1     5426.54     5371.52    108.45 o 
   6  17   1      754.09      686.03     46.37 o 
   7  17   1       21.59      -14.10     28.45 o 
   8  17   1      559.79      564.90     55.14 o 
   9  17   1     4919.62     4691.62    116.32 o 
  10  17   1     1363.21     1344.94     70.56 o 
  11  17   1     9788.74     9411.86    170.20 o 
  12  17   1     1149.08     1107.62     70.09 o 
  13  17   1        1.42      -34.60     38.59 o 
  14  17   1      135.44      110.53     44.00 o 
  15  17   1     6026.05     5696.94    154.87 o 
  16  17   1       86.98       85.02     46.72 o 
  17  17   1      240.83      121.91     52.21 o 
  18  17   1      470.05      535.27     72.02 o 
  19  17   1     1697.37     1701.14    116.17 o 
  20  17   1     1279.77     1484.75    115.60 o 
  21  17   1      143.08      194.61     76.46 o 
  22  17   1        5.09       97.77     74.35 o 
   1  18   1      124.10       78.49     51.63 o 
   2  18   1     2592.66     2701.68    101.16 o 
   3  18   1     1318.28     1358.30     63.34 o 
   4  18   1     1434.95     1495.64     62.36 o 
   5  18   1      642.35      679.68     45.40 o 
   6  18   1      626.28      742.97     50.14 o 
   7  18   1       84.27       30.19     31.07 o 
   8  18   1     2220.08     2084.40     85.62 o 
   9  18   1      643.96      731.90     57.69 o 
  10  18   1       86.11       50.27     35.32 o 
  11  18   1        4.88        1.01     34.58 o 
  12  18   1       18.57       47.10     39.45 o 
  13  18   1      488.39      574.65     59.09 o 
  14  18   1      208.58      108.00     45.87 o 
  15  18   1        5.18       29.32     46.06 o 
  16  18   1      866.00      840.38     78.30 o 
  17  18   1      785.75      802.17     78.43 o 
  18  18   1      100.35       40.81     60.64 o 
  19  18   1      841.05      797.68     92.22 o 
  20  18   1     1260.14     1434.53    115.36 o 
  21  18   1       18.70      -60.87     60.87 o 
  22  18   1       18.87       -8.16     70.22 o 
   1  19   1     4886.78     4962.17    134.07 o 
   2  19   1     1565.16     1577.48     83.83 o 
   3  19   1        2.58      -41.98     42.15 o 
   4  19   1      186.21      158.18     43.49 o 
   5  19   1      184.90      161.83     34.40 o 
   6  19   1      483.00      437.25     43.81 o 
   7  19   1      535.75      429.13     47.35 o 
   8  19   1     1991.45     2053.70    101.33 o 
   9  19   1       15.55      -18.15     34.32 o 
  10  19   1       31.84      -23.86     33.56 o 
  11  19   1        1.08      -29.14     36.61 o 
  12  19   1        3.65      -21.99     38.36 o 
  13  19   1     1548.81     1689.89     92.44 o 
  14  19   1        0.27      -10.88     41.11 o 
  15  19   1      804.72      951.34     94.23 o 
  16  19   1      271.68      283.30     56.00 o 
  17  19   1     2506.46     2658.55    127.74 o 
  18  19   1      656.93      652.92     84.34 o 
  19  19   1       46.11      -27.79     62.22 o 
  20  19   1       27.45      111.12     69.62 o 
  21  19   1     1081.19     1018.54    108.42 o 
   1  20   1     5157.79     5576.82    146.47 o 
   2  20   1    17448.45    17272.31    302.16 o 
   3  20   1       18.68        5.57     42.77 o 
   4  20   1     3391.52     3339.79    104.95 o 
   5  20   1       71.20       38.36     39.07 o 
   6  20   1     1432.87     1532.38     79.61 o 
   7  20   1      220.77      216.95     42.01 o 
   8  20   1      721.67      726.23     58.23 o 
   9  20   1      426.90      451.29     53.06 o 
  10  20   1      716.67      609.39     76.18 o 
  11  20   1     1634.97     1643.35     83.94 o 
  12  20   1      209.73      284.99     58.44 o 
  13  20   1      200.31      174.20     47.66 o 
  14  20   1     1149.15     1169.45     80.22 o 
  15  20   1     1008.68     1221.90     83.62 o 
  16  20   1      710.17      861.61     81.23 o 
  17  20   1      121.02      155.84     64.34 o 
  18  20   1     4684.09     4871.64    240.81 o 
  19  20   1      904.53      815.98     97.28 o 
  20  20   1      245.51      241.46     77.89 o 
   1  21   1     4410.73     4449.17    136.71 o 
   2  21   1     1041.49     1111.29     78.20 o 
   3  21   1      371.58      485.32     63.33 o 
   4  21   1      448.40      482.88     54.34 o 
   5  21   1     1376.04     1298.74     78.30 o 
   6  21   1     1498.83     1496.17     80.71 o 
   7  21   1      105.10       31.48     46.90 o 
   8  21   1       70.58       -2.63     45.12 o 
   9  21   1        0.08      -36.47     36.47 o 
  10  21   1       48.15       53.74     39.86 o 
  11  21   1      906.99      872.53     68.60 o 
  12  21   1     1229.83     1103.99    124.07 o 
  13  21   1      127.36      152.51     49.57 o 
  14  21   1        3.86       27.00     46.31 o 
  15  21   1     3023.64     3203.26    138.05 o 
  16  21   1       96.38       28.91     75.24 o 
  17  21   1      563.76      591.61     85.65 o 
  18  21   1      705.71      817.59     97.93 o 
  19  21   1      115.18      208.80     76.61 o 
  20  21   1      464.08      595.93     94.75 o 
   1  22   1       11.77      -51.85     55.97 o 
   2  22   1      650.10      519.31     63.80 o 
   3  22   1       78.88       97.02     52.81 o 
   4  22   1      921.73      944.04     79.48 o 
   5  22   1      205.72      187.82     55.30 o 
   6  22   1     1775.94     1619.20    116.92 o 
   7  22   1      472.01      495.71     92.05 o 
   8  22   1     3603.08     3905.68    135.87 o 
   9  22   1     1113.38     1188.75     90.53 o 
  10  22   1      302.36      332.02     60.19 o 
  11  22   1        1.12      -20.99     47.85 o 
  12  22   1       78.46       14.29     42.54 o 
  13  22   1      694.50      781.74     88.95 o 
  14  22   1        3.29       20.81     48.18 o 
  15  22   1        4.67      -55.71     55.71 o 
  16  22   1       47.51       -0.79     59.00 o 
  17  22   1     1321.42     1588.41    118.80 o 
  18  22   1      874.57     1031.17    103.27 o 
  19  22   1      224.00      305.43     94.21 o 
   1  23   1       96.30       95.95     65.96 o 
   2  23   1     4355.39     4253.86    162.41 o 
   3  23   1      283.66      317.34     74.54 o 
   4  23   1      425.59      402.22     93.26 o 
   5  23   1     1292.47     1351.48    111.93 o 
   6  23   1       25.98      -34.39     54.92 o 
   7  23   1      931.76      970.35     93.38 o 
   8  23   1     1481.69     1445.58    109.98 o 
   9  23   1     2369.05     2201.76    115.72 o 
  10  23   1     1925.91     2015.06    111.38 o 
  11  23   1      989.98     1111.42     90.10 o 
  12  23   1     1143.49     1146.93     92.29 o 
  13  23   1      298.04      438.53     79.69 o 
  14  23   1        5.70      -37.01     62.99 o 
  15  23   1        0.19      -57.42     57.42 o 
  16  23   1      260.50      209.19     73.65 o 
  17  23   1        5.56      -27.60     62.58 o 
  18  23   1       88.05       34.46     70.58 o 
   1  24   1      416.39      343.61     80.83 o 
   2  24   1       67.62       39.25     67.63 o 
   3  24   1     1301.00     1278.65    108.59 o 
   4  24   1     3128.51     3012.61    246.39 o 
   5  24   1      607.40      667.18    105.33 o 
   6  24   1     3641.64     3270.78    289.39 o 
   7  24   1      231.99      160.84     68.46 o 
   8  24   1     4523.52     4623.05    172.13 o 
   9  24   1       38.19       37.70     67.85 o 
  10  24   1      121.07       68.15     66.71 o 
  11  24   1      587.72      650.40     99.22 o 
  12  24   1      270.12      222.81     70.82 o 
  13  24   1       33.52       84.63     65.46 o 
  14  24   1      711.04      713.37    195.45 o 
  15  24   1      266.99      302.73     93.20 o 
  16  24   1       56.56       51.50     97.10 o 
  17  24   1       80.04      253.80     95.04 o 
   1  25   1      478.29      488.75     88.19 o 
   2  25   1     1230.47     1154.02    109.50 o 
   3  25   1       24.10      -41.13     67.66 o 
   4  25   1        8.61       -8.20     70.73 o 
   5  25   1        0.39       -4.18    104.76 o 
   6  25   1      167.11      115.85     88.61 o 
   7  25   1      289.56      254.01     94.27 o 
   8  25   1        4.42       23.66     85.84 o 
   9  25   1        2.07      -42.10     68.51 o 
  10  25   1      339.51      326.24     75.73 o 
  11  25   1       86.61      132.23     81.01 o 
  12  25   1     1275.64     1064.96    187.29 o 
  13  25   1      686.00      847.62    113.87 o 
  14  25   1       20.81       32.52     82.67 o 
  15  25   1       95.24       97.48     87.64 o 
  16  25   1      243.56      101.71     88.43 o 
   1  26   1     1272.65     1291.26    119.94 o 
   2  26   1      400.73      645.17    129.33 o 
   3  26   1      242.41      139.34     80.50 o 
   4  26   1      843.53      929.09    108.92 o 
   5  26   1       39.35       36.67     92.39 o 
   6  26   1      142.52      110.64     99.24 o 
   7  26   1      391.33      233.06    101.30 o 
   8  26   1      110.53       77.86    166.07 o 
   9  26   1      116.73       82.57    127.45 o 
  10  26   1      393.60      731.60    168.00 o 
  11  26   1      131.48      247.17    125.26 o 
  12  26   1      411.90      778.49    222.07 o 
  13  26   1      169.48      160.48     86.71 o 
  14  26   1        8.34       55.61     84.48 o 
  15  26   1        0.57       84.27     89.00 o 
   1  27   1      861.61      896.15    108.16 o 
   2  27   1      891.31      842.42    109.09 o 
   3  27   1       25.12       35.43     82.33 o 
   4  27   1       11.61      -20.24     94.48 o 
   5  27   1     1144.43     1312.06    285.59 o 
   6  27   1        2.38      -18.85     95.08 o 
   7  27   1      604.16      675.53    127.72 o 
   8  27   1       20.83      -81.63    109.13 o 
   9  27   1     3032.06     2709.14    397.79 o 
  10  27   1      780.76      755.06    153.41 o 
  11  27   1      701.68      556.70    149.53 o 
  12  27   1      143.45      288.19    140.62 o 
  13  27   1     1445.82     1517.43    202.78 o 
   1  28   1      311.63      288.90     90.48 o 
   2  28   1      154.36      157.74     90.43 o 
   3  28   1      153.43      394.83    113.89 o 
   4  28   1      559.96      441.03    154.57 o 
   5  28   1      168.97      166.53    105.50 o 
   6  28   1      604.66      601.54    127.07 o 
   7  28   1       66.78      148.84    123.69 o 
   8  28   1      698.72      498.27    151.11 o 
   9  28   1       77.82      161.00    130.32 o 
  10  28   1       90.41       78.42    125.53 o 
  11  28   1      142.71       49.86    134.99 o 
  12  28   1      336.21      452.95    159.60 o 
   1  29   1        4.50       38.70     90.14 o 
   2  29   1      186.39      196.01     96.34 o 
   3  29   1       42.73       45.37    128.12 o 
   4  29   1        4.20       -9.92    106.17 o 
   5  29   1       59.29        0.22    106.45 o 
   6  29   1       33.03      191.67    166.25 o 
   7  29   1       16.40      272.06    137.40 o 
   8  29   1        5.08       73.38    173.79 o 
   9  29   1       44.95       25.44    131.92 o 
  10  29   1      232.28       23.48    169.93 o 
   1  30   1       51.39       30.80     92.16 o 
   2  30   1     1301.93     1439.59    167.29 o 
   3  30   1      481.38      293.83    147.46 o 
   4  30   1      278.39      108.14    115.83 o 
   5  30   1      278.75      215.47    125.67 o 
   6  30   1       42.64       59.03    128.66 o 
   7  30   1        5.54     -129.72    129.72 o 
   8  30   1      186.78      259.28    156.41 o 
   1  31   1     2163.30     2118.04    181.17 o 
   2  31   1      136.84      219.22    172.26 o 
   3  31   1        4.95       58.66    115.92 o 
   4  31   1       55.19       13.92    117.89 o 
   0   0   2    13048.49    14073.27    498.20 o 
   1   0   2     7935.83     8022.80    228.95 o 
   2   0   2     7697.98     6763.78    200.04 o 
   3   0   2    69205.02    70990.59   1501.95 o 
   4   0   2    59280.15    57531.23   1000.18 o 
   5   0   2    21953.21    21790.03    355.05 o 
   6   0   2     8128.30     7429.14    150.69 o 
   7   0   2     2229.20     2620.56     73.16 o 
   8   0   2    44507.84    43708.69    601.01 o 
   9   0   2      743.45      637.44     42.05 o 
  10   0   2    70848.84    70611.82    948.78 o 
  11   0   2     2180.09     2054.27     68.93 o 
  12   0   2     6054.21     5428.22    118.56 o 
  13   0   2      515.92      372.76     48.71 o 
  14   0   2      486.55      464.57     55.14 o 
  15   0   2      156.21      175.02     46.29 o 
  16   0   2    28225.80    27441.59    549.63 o 
  17   0   2     2313.45     2211.90    108.73 o 
  18   0   2     7126.72     7501.72    191.98 o 
  19   0   2     3030.77     2805.13    144.38 o 
  20   0   2       61.92       29.74     61.26 o 
  21   0   2      106.74      415.95    104.28 o 
  22   0   2     7949.15     8577.59    428.69 o 
  23   0   2       47.12      123.59    112.00 o 
  24   0   2     8363.56     8384.49    448.00 o 
  25   0   2       13.41     -100.41    100.41 o 
  26   0   2     1578.76     2077.78    258.76 o 
   0   1   2     2306.87     1993.53     84.77 o 
   1   1   2    40926.99    42782.17    584.09 o 
   2   1   2    19672.38    20584.69    341.68 o 
   3   1   2    26932.62    27964.94    445.78 o 
   4   1   2      682.02      545.96     53.25 o 
   5   1   2      792.10     1008.78     44.63 o 
   6   1   2        1.14       25.90     22.92 o 
   7   1   2      130.84      106.91     22.52 o 
   8   1   2     3328.95     3588.88     65.85 o 
   9   1   2     3123.76     3291.06     64.30 o 
  10   1   2      396.38      378.93     25.45 o 
  11   1   2     1437.09     1564.54     44.61 o 
  12   1   2     1667.29     1477.95     62.00 o 
  13   1   2     5200.58     4971.34     96.04 o 
  14   1   2     1353.32     1190.38     52.58 o 
  15   1   2      999.36     1003.36     51.45 o 
  16   1   2     4305.86     4188.62     94.41 o 
  17   1   2      264.35      255.65     37.40 o 
  18   1   2      399.39      302.76     41.22 o 
  19   1   2     1334.88     1340.05     69.78 o 
  20   1   2        9.82        7.43     38.49 o 
  21   1   2        3.72      -30.46     50.05 o 
  22   1   2      113.32       82.24     63.76 o 
  23   1   2      188.37      205.98     85.99 o 
  24   1   2      275.83      382.19    102.38 o 
  25   1   2       68.20      -11.72     78.63 o 
  26   1   2      743.44      706.19    130.74 o 
   0   2   2   382157.88   382468.31   6327.27 o 
   1   2   2    10079.98    11186.84    166.78 o 
   2   2   2    18433.54    18204.90    271.51 o 
   3   2   2    15952.72    15795.80    242.67 o 
   4   2   2      104.47      237.00     51.28 o 
   5   2   2     6165.16     6143.23    120.54 o 
   6   2   2     1899.32     1611.68     46.23 o 
   7   2   2     2366.71     2061.25     52.78 o 
   8   2   2    20722.55    19655.53    222.33 o 
   9   2   2     1510.27     1337.92     61.03 o 
  10   2   2    51802.06    51111.85    524.98 o 
  11   2   2      217.91      131.16     23.69 o 
  12   2   2    10423.98    10105.29    131.05 o 
  13   2   2       74.56       73.97     22.86 o 
  14   2   2     8729.48     8309.10    127.54 o 
  15   2   2      530.79      510.02     38.86 o 
  16   2   2     2615.81     2617.94     76.10 o 
  17   2   2      177.28      124.49     34.06 o 
  18   2   2     4719.15     4805.19    106.86 o 
  19   2   2     2677.30     2736.76     93.83 o 
  20   2   2     4504.34     4568.73    115.62 o 
  21   2   2      474.28      640.04    107.89 o 
  22   2   2     7581.19     7070.54    440.78 o 
  23   2   2        0.07       33.55     70.15 o 
  24   2   2     3863.56     3701.87    332.14 o 
  25   2   2      259.65      345.31    106.40 o 
  26   2   2     1053.22      812.90    135.24 o 
   0   3   2   102146.81   106924.64   1804.54 o 
   1   3   2    47313.07    47553.77    587.17 o 
   2   3   2      694.09      911.44     60.45 o 
   3   3   2      181.07      237.77     28.87 o 
   4   3   2     3532.54     3620.22    108.70 o 
   5   3   2      758.03      664.82     35.01 o 
   6   3   2        0.13       16.94     17.58 o 
   7   3   2    21599.32    20336.60    258.05 o 
   8   3   2      139.50      116.11     26.27 o 
   9   3   2     1700.47     1567.37     44.51 o 
  10   3   2    17156.83    17685.38    197.06 o 
  11   3   2     1958.78     1807.48     50.75 o 
  12   3   2      913.06      996.18     43.77 o 
  13   3   2    19588.33    18922.42    215.23 o 
  14   3   2      894.30      925.82     42.53 o 
  15   3   2     6843.48     6683.52    112.98 o 
  16   3   2     2199.00     2294.73     91.60 o 
  17   3   2       86.01       96.85     35.45 o 
  18   3   2     4524.54     4547.30    125.75 o 
  19   3   2      496.92      495.32     50.88 o 
  20   3   2       27.83      -40.64     43.24 o 
  21   3   2     5594.80     5207.53    190.55 o 
  22   3   2       30.16        2.59     50.84 o 
  23   3   2      405.21      342.78     83.31 o 
  24   3   2     1392.11     1362.59    147.47 o 
  25   3   2     1413.49     1687.71    235.58 o 
  26   3   2      127.91      -73.38    119.72 o 
   0   4   2    98256.38    99894.20   1690.04 o 
   1   4   2    38454.45    40878.94    509.56 o 
   2   4   2    22776.25    23083.94    302.78 o 
   3   4   2     2516.99     2645.02     65.98 o 
   4   4   2     2242.27     2173.82     93.27 o 
   5   4   2     2734.42     2701.68     68.35 o 
   6   4   2    17500.25    16711.15    231.37 o 
   7   4   2    10345.66    10584.10    139.56 o 
   8   4   2    10404.59     9770.97    143.65 o 
   9   4   2      186.50      369.72     31.36 o 
  10   4   2      286.40      248.14     24.27 o 
  11   4   2      566.40      519.21     31.54 o 
  12   4   2    12854.24    12146.11    151.41 o 
  13   4   2        0.11       45.91     22.96 o 
  14   4   2    17825.33    17401.63    214.38 o 
  15   4   2      255.73      241.88     36.99 o 
  16   4   2     1213.46     1143.64     59.55 o 
  17   4   2      573.09      526.97     48.09 o 
  18   4   2      303.00      364.40     45.64 o 
  19   4   2      181.50      188.72     41.99 o 
  20   4   2     9567.66     9562.64    275.39 o 
  21   4   2     2861.74     2558.90    115.02 o 
  22   4   2     3720.91     3906.44    141.01 o 
  23   4   2     1334.11     1414.08    177.10 o 
  24   4   2      101.89       72.55     88.72 o 
  25   4   2      220.74      270.34    146.76 o 
  26   4   2     3773.81     4456.79    382.34 o 
   0   5   2     8537.91     9179.14    167.77 o 
   1   5   2    60269.35    61067.40    688.79 o 
   2   5   2     5683.95     5804.45     93.63 o 
   3   5   2    31879.33    31743.19    403.74 o 
   4   5   2     1037.10     1177.21     47.93 o 
   5   5   2    17381.00    16452.22    209.35 o 
   6   5   2     2360.31     2410.18     53.20 o 
   7   5   2     4594.00     3927.27     70.64 o 
   8   5   2     4223.21     4457.48     78.23 o 
   9   5   2    35962.46    35179.04    392.13 o 
  10   5   2      518.06      510.51     30.25 o 
  11   5   2    15476.97    14914.17    185.56 o 
  12   5   2      664.85      568.21     52.79 o 
  13   5   2     4778.22     4470.93     89.70 o 
  14   5   2      728.07      719.90     43.99 o 
  15   5   2     5686.83     5433.29    105.94 o 
  16   5   2     3846.34     3827.20     99.58 o 
  17   5   2    15048.85    14626.63    223.90 o 
  18   5   2        0.46        7.83     35.37 o 
  19   5   2     6231.92     6210.62    156.89 o 
  20   5   2      543.88      467.93     99.45 o 
  21   5   2     1898.92     2214.27    110.59 o 
  22   5   2      976.67      947.58    108.54 o 
  23   5   2     9312.13     8861.25    337.44 o 
  24   5   2      185.01      189.34    100.93 o 
  25   5   2     2706.44     2635.94    643.03 o 
  26   5   2      568.16      405.51    169.93 o 
   0   6   2     7815.79     8176.32    153.08 o 
   1   6   2    14331.71    15756.73    198.05 o 
   2   6   2     1088.84     1171.57     44.25 o 
   3   6   2      353.88      379.38     33.90 o 
   4   6   2      333.74      301.98     24.11 o 
   5   6   2      316.07      343.74     26.17 o 
   6   6   2     1248.12     1088.95     40.83 o 
   7   6   2     1629.56     1858.05     55.24 o 
   8   6   2     1419.54     1303.25     49.86 o 
   9   6   2     8042.86     8586.43    144.08 o 
  10   6   2     3205.45     3590.00     80.12 o 
  11   6   2      484.88      632.10     38.21 o 
  12   6   2     3623.05     3500.84     78.94 o 
  13   6   2     1372.71     1524.62     77.18 o 
  14   6   2     1694.35     1525.38     64.43 o 
  15   6   2      589.07      524.93     50.91 o 
  16   6   2      183.73      228.93     39.49 o 
  17   6   2     1154.78     1194.05     64.06 o 
  18   6   2     1209.97     1242.74     67.46 o 
  19   6   2       58.87       97.92     47.17 o 
  20   6   2      702.80      720.79     79.01 o 
  21   6   2        0.07        5.30     65.22 o 
  22   6   2       52.81       45.50     61.77 o 
  23   6   2      513.84      468.83     91.89 o 
  24   6   2        8.99       21.10     93.48 o 
  25   6   2       54.28      124.50     95.50 o 
   0   7   2     2022.48     1753.35     65.55 o 
   1   7   2    33019.39    33046.69    461.79 o 
   2   7   2     1047.02     1111.39     53.21 o 
   3   7   2    63382.48    63294.07    949.89 o 
   4   7   2       33.58       43.50     16.77 o 
   5   7   2    26754.01    25043.91    338.51 o 
   6   7   2     1502.21     1538.06     60.16 o 
   7   7   2     3055.86     2506.01     65.76 o 
   8   7   2     1645.36     1639.65     56.50 o 
   9   7   2    46984.90    46253.70    636.74 o 
  10   7   2      638.86      756.08     44.83 o 
  11   7   2    41939.20    41552.67    497.84 o 
  12   7   2     2946.54     2855.74     73.63 o 
  13   7   2    16176.70    16035.61    214.32 o 
  14   7   2     2210.62     2141.49     72.07 o 
  15   7   2    12189.66    12136.34    202.00 o 
  16   7   2      246.37      213.91     57.66 o 
  17   7   2    11509.25    11215.87    196.66 o 
  18   7   2     1091.91     1124.34    103.13 o 
  19   7   2     3222.44     3242.89    205.14 o 
  20   7   2      520.57      588.41     76.83 o 
  21   7   2     6237.74     6316.91    411.39 o 
  22   7   2        0.45      -21.64     62.30 o 
  23   7   2    12691.65    13136.24    348.91 o 
  24   7   2        1.57        4.56     89.99 o 
  25   7   2     2235.84     2179.33    200.38 o 
   0   8   2     7583.01     8072.56    231.02 o 
   1   8   2      159.31      213.60     47.94 o 
   2   8   2      923.41      903.26     51.73 o 
   3   8   2     3483.71     3776.85     86.38 o 
   4   8   2        9.98       27.26     19.69 o 
   5   8   2     1282.19     1354.79     54.37 o 
   6   8   2     5115.27     5136.02     93.16 o 
   7   8   2       91.45       46.67     20.10 o 
   8   8   2     7370.72     7855.88    125.23 o 
   9   8   2     3900.68     3888.71     82.50 o 
  10   8   2        3.90       26.32     24.45 o 
  11   8   2      167.21      170.14     31.06 o 
  12   8   2     2794.32     2675.77     76.08 o 
  13   8   2      875.17      792.32     47.50 o 
  14   8   2     1634.62     1609.40    101.92 o 
  15   8   2     1517.47     1335.79     73.58 o 
  16   8   2        4.31       16.59     34.97 o 
  17   8   2       13.80      -27.44     39.97 o 
  18   8   2     2254.17     2207.38    119.33 o 
  19   8   2      896.04      857.01     82.93 o 
  20   8   2     1164.98     1103.18    123.59 o 
  21   8   2        3.11      -43.79     55.64 o 
  22   8   2      257.23      193.43     76.28 o 
  23   8   2      166.57       83.05     76.88 o 
  24   8   2      118.51      103.26     89.45 o 
  25   8   2       24.09      -40.58     89.03 o 
   0   9   2     8391.23     8886.26    191.55 o 
   1   9   2    31127.77    31312.18    442.50 o 
   2   9   2      961.23     1093.31     47.88 o 
   3   9   2    24101.62    24115.68    318.41 o 
   4   9   2     4384.52     4672.45     90.42 o 
   5   9   2    14755.09    14591.24    209.84 o 
   6   9   2      107.72      159.91     18.76 o 
   7   9   2    23192.49    23079.83    268.08 o 
   8   9   2       12.21       33.99     21.90 o 
   9   9   2    21888.11    22525.50    289.35 o 
  10   9   2     1757.58     1799.99     70.52 o 
  11   9   2    23214.68    23332.09    287.51 o 
  12   9   2       17.89       15.52     25.82 o 
  13   9   2    19752.02    19291.73    273.10 o 
  14   9   2      716.08      745.63     53.90 o 
  15   9   2     1976.03     2042.25     82.57 o 
  16   9   2      205.32      174.97     41.09 o 
  17   9   2     2522.78     2426.89     91.88 o 
  18   9   2     2187.61     2124.49    249.28 o 
  19   9   2     5980.64     5799.42    180.30 o 
  20   9   2     1432.29     1259.51    100.17 o 
  21   9   2     8036.29     8070.70    260.32 o 
  22   9   2        7.35      -35.99     65.72 o 
  23   9   2     5080.28     5066.23    276.55 o 
  24   9   2       99.55       61.72     78.46 o 
  25   9   2     2658.97     2542.83    216.99 o 
   0  10   2    75607.51    77470.97   1333.61 o 
   1  10   2      844.41      950.65     38.66 o 
   2  10   2    18010.90    18435.24    252.44 o 
   3  10   2      135.48      284.67     27.80 o 
   4  10   2     8562.14     8423.55    173.36 o 
   5  10   2     3306.72     3429.63     83.56 o 
   6  10   2     7614.98     6535.04     98.39 o 
   7  10   2      307.35      353.05     31.72 o 
   8  10   2    10991.98    10316.09    154.53 o 
   9  10   2      857.61      942.70     45.41 o 
  10  10   2     4084.84     4038.42    101.99 o 
  11  10   2      368.88      232.33     39.16 o 
  12  10   2    16653.76    16496.18    242.99 o 
  13  10   2      165.68      217.16     39.24 o 
  14  10   2    26528.29    25847.87    329.52 o 
  15  10   2      892.20      836.80     65.25 o 
  16  10   2      130.93      153.68     41.71 o 
  17  10   2      113.69       87.08     48.28 o 
  18  10   2     2944.12     2895.58    152.22 o 
  19  10   2     1212.23     1080.10    124.87 o 
  20  10   2     5201.21     5302.91    210.15 o 
  21  10   2        1.27       98.08     68.21 o 
  22  10   2     2527.36     2888.81    231.21 o 
  23  10   2       74.25      162.29     93.78 o 
  24  10   2      483.10      219.37     88.08 o 
   0  11   2      284.30      386.75     61.77 o 
   1  11   2    15841.13    15232.23    215.25 o 
   2  11   2    14597.99    14930.00    192.54 o 
   3  11   2     3693.82     4030.64    104.58 o 
   4  11   2      714.16      755.06     42.60 o 
   5  11   2     7581.12     7040.41    116.28 o 
   6  11   2       96.91      159.13     19.16 o 
   7  11   2     2043.82     1903.40     65.58 o 
   8  11   2     2413.64     2473.90     82.69 o 
   9  11   2      950.62      880.49     54.52 o 
  10  11   2     2044.55     2301.77     85.86 o 
  11  11   2     2371.62     2360.86     88.22 o 
  12  11   2     2026.04     2108.14     81.68 o 
  13  11   2    17946.54    17360.28    257.91 o 
  14  11   2     2060.29     2067.78     84.16 o 
  15  11   2     2394.08     2421.55     86.44 o 
  16  11   2     3416.37     3322.32    116.96 o 
  17  11   2      217.47      152.34     51.04 o 
  18  11   2     1351.35     1317.60     89.37 o 
  19  11   2     3818.83     3981.19    156.62 o 
  20  11   2      372.97      342.13     72.40 o 
  21  11   2     1754.65     1988.76    141.17 o 
  22  11   2      425.62      167.73    163.46 o 
  23  11   2      208.30      225.29     90.55 o 
  24  11   2      213.98      133.28     97.85 o 
   0  12   2     3730.38     3393.43    105.43 o 
   1  12   2        7.20       -1.87     15.39 o 
   2  12   2    31848.13    31134.74    371.62 o 
   3  12   2     3134.84     3074.79     75.12 o 
   4  12   2    40601.01    40127.10    476.05 o 
   5  12   2      233.07      185.45     19.50 o 
   6  12   2     8892.86     8079.30    147.98 o 
   7  12   2     1461.17     1543.54    111.12 o 
   8  12   2    17309.56    17171.29    261.10 o 
   9  12   2     1688.32     1750.64     74.04 o 
  10  12   2    21644.46    22377.79    327.31 o 
  11  12   2     2769.60     2884.85     99.01 o 
  12  12   2    19089.14    18662.75    271.15 o 
  13  12   2       61.82       44.25     36.16 o 
  14  12   2     3357.32     3530.79    104.28 o 
  15  12   2      135.58       89.94     48.61 o 
  16  12   2     6565.76     6389.60    153.74 o 
  17  12   2     1738.44     1620.81     95.90 o 
  18  12   2     8904.03     8329.70    199.29 o 
  19  12   2     1561.46     1424.15    105.83 o 
  20  12   2     2116.58     2161.34    144.31 o 
  21  12   2      557.34      414.91    107.02 o 
  22  12   2     4396.28     4827.23    266.79 o 
  23  12   2      174.81      126.41     93.09 o 
  24  12   2     2991.46     3064.65    396.40 o 
   0  13   2     7233.71     6482.07    162.34 o 
   1  13   2        1.67       12.25     16.82 o 
   2  13   2      132.76      124.96     20.14 o 
   3  13   2      232.00      346.03     32.34 o 
   4  13   2     2257.58     2072.81     61.24 o 
   5  13   2      346.96      422.33     38.82 o 
   6  13   2      294.48      283.97     31.85 o 
   7  13   2      880.22      840.97     52.48 o 
   8  13   2     1561.67     1810.03     94.13 o 
   9  13   2     2636.34     2727.89    110.54 o 
  10  13   2     9937.11     9626.80    178.68 o 
  11  13   2        0.66       69.03     37.19 o 
  12  13   2       65.27       35.59     35.56 o 
  13  13   2      642.44      626.01     53.11 o 
  14  13   2     2552.28     2510.99     95.60 o 
  15  13   2      887.40      924.00     84.52 o 
  16  13   2      169.14      245.75     49.95 o 
  17  13   2       14.46       24.20     43.55 o 
  18  13   2     1515.11     1636.07    137.63 o 
  19  13   2      492.05      469.56     90.30 o 
  20  13   2       43.98        1.41     66.68 o 
  21  13   2      459.73      724.18    144.29 o 
  22  13   2       35.73      204.66     82.15 o 
  23  13   2      732.32      691.99    110.18 o 
   0  14   2    12962.92    13076.44    291.19 o 
   1  14   2       89.61      132.95     20.76 o 
   2  14   2    18900.09    18738.16    241.38 o 
   3  14   2        1.34       -0.41     23.22 o 
   4  14   2    26493.46    25203.48    320.59 o 
   5  14   2     2258.78     2156.19     65.66 o 
   6  14   2       59.29       60.76     26.99 o 
   7  14   2     3521.87     3122.50     91.73 o 
   8  14   2     6417.15     6213.66    132.50 o 
   9  14   2       84.48       75.33     33.75 o 
  10  14   2    41664.60    41512.34    556.32 o 
  11  14   2     1047.83     1230.13     69.71 o 
  12  14   2    21625.18    21822.02    310.96 o 
  13  14   2       62.91       76.94     37.19 o 
  14  14   2     4695.65     4619.49    117.51 o 
  15  14   2      100.25       87.13     43.47 o 
  16  14   2      215.22      275.44     51.91 o 
  17  14   2       79.52       46.28     53.26 o 
  18  14   2     7417.04     8064.13    186.40 o 
  19  14   2     1161.86     1299.94    104.17 o 
  20  14   2     1944.38     2123.08    147.03 o 
  21  14   2     1946.87     2169.98    152.44 o 
  22  14   2     6564.35     6418.20    238.44 o 
  23  14   2      853.60      905.77    137.94 o 
   0  15   2      113.90       93.24     37.51 o 
   1  15   2     5450.17     5233.83    105.11 o 
   2  15   2      707.93      649.11     41.01 o 
   3  15   2       17.29        8.60     24.18 o 
   4  15   2     2288.52     2340.91     69.05 o 
   5  15   2      428.61      503.93     47.85 o 
   6  15   2     5276.28     5346.59    107.39 o 
   7  15   2    14384.25    13829.43    224.84 o 
   8  15   2     2436.05     2358.31     85.56 o 
   9  15   2     1132.17     1125.66     65.83 o 
  10  15   2      427.13      378.92     47.62 o 
  11  15   2      346.53      299.29     46.54 o 
  12  15   2     1708.90     1733.82     79.97 o 
  13  15   2     6285.74     6381.94    140.27 o 
  14  15   2      295.63      331.29     50.68 o 
  15  15   2     1137.20     1009.98     72.79 o 
  16  15   2      954.02     1057.82     76.86 o 
  17  15   2      113.00       90.89     48.69 o 
  18  15   2     1035.39     1111.06     88.91 o 
  19  15   2     1410.62     1425.49    108.78 o 
  20  15   2      402.60      522.96     92.19 o 
  21  15   2     2573.47     2645.44    203.01 o 
  22  15   2      217.02      219.27     87.74 o 
  23  15   2      554.46      711.62    221.44 o 
   0  16   2     6600.84     6563.23    318.62 o 
   1  16   2       56.05      -28.55     28.55 o 
   2  16   2    11841.85    11885.46    214.88 o 
   3  16   2     2057.17     2028.01     74.37 o 
   4  16   2     5806.99     5765.82    110.89 o 
   5  16   2     6035.81     5655.36    111.49 o 
   6  16   2     5909.71     5711.39    153.06 o 
   7  16   2      258.18      218.82     38.79 o 
   8  16   2     5898.63     5672.34    201.79 o 
   9  16   2      804.09      770.51     68.23 o 
  10  16   2     1200.42     1154.25     73.04 o 
  11  16   2        3.88       29.27     39.67 o 
  12  16   2     6179.09     6195.93    136.77 o 
  13  16   2       38.56       63.95     43.15 o 
  14  16   2     2812.86     2919.21    107.35 o 
  15  16   2      304.35      329.63     53.69 o 
  16  16   2     1373.41     1447.50    118.60 o 
  17  16   2      254.72       89.32     50.74 o 
  18  16   2     1902.68     2047.86    116.03 o 
  19  16   2      159.64      158.14     66.64 o 
  20  16   2     4638.75     4981.82    300.46 o 
  21  16   2      534.82      581.26    115.16 o 
  22  16   2     2552.39     2367.84    234.04 o 
   0  17   2     1937.13     1669.15    129.76 o 
   1  17   2    13098.37    12851.16    264.87 o 
   2  17   2     2391.37     2232.66     87.23 o 
   3  17   2     2259.44     2307.31     83.20 o 
   4  17   2      218.80      244.53     39.97 o 
   5  17   2     7988.26     7601.51    144.78 o 
   6  17   2      209.54      197.10     38.83 o 
   7  17   2     2598.77     2515.97     88.70 o 
   8  17   2      162.86      189.24     39.96 o 
   9  17   2     3842.76     3568.76    107.13 o 
  10  17   2      552.97      587.57     56.92 o 
  11  17   2     2491.53     2503.42    100.50 o 
  12  17   2     2180.13     2239.17     97.72 o 
  13  17   2     7683.58     7639.90    158.97 o 
  14  17   2       25.36      -15.16     41.64 o 
  15  17   2     1014.26     1051.31     76.49 o 
  16  17   2      674.20      814.75     97.85 o 
  17  17   2      580.47      523.82     70.42 o 
  18  17   2        7.28       79.30     64.04 o 
  19  17   2     5855.82     5791.95    195.01 o 
  20  17   2       29.73       79.89     68.77 o 
  21  17   2     2293.89     2654.64    173.72 o 
  22  17   2       63.99      228.65     88.43 o 
   0  18   2     8727.56     8469.69    288.56 o 
   1  18   2      177.55      138.75     49.75 o 
   2  18   2      520.10      490.12     62.23 o 
   3  18   2      342.65      290.43     50.31 o 
   4  18   2      565.91      594.39     58.72 o 
   5  18   2      339.49      276.09     54.98 o 
   6  18   2     4475.88     4273.42    201.03 o 
   7  18   2      157.30      122.41     38.45 o 
   8  18   2     1359.58     1313.16     86.92 o 
   9  18   2      712.71      671.06     58.54 o 
  10  18   2      353.32      383.96     59.30 o 
  11  18   2        8.11       -7.69     43.75 o 
  12  18   2     2349.41     2255.77    101.61 o 
  13  18   2      566.87      592.41     58.67 o 
  14  18   2     2601.96     2730.68    150.29 o 
  15  18   2      173.02      171.47     51.08 o 
  16  18   2      200.09      186.09     58.14 o 
  17  18   2      314.28      491.61     73.36 o 
  18  18   2      214.59       57.71     63.16 o 
  19  18   2     1465.01     1556.81    119.94 o 
  20  18   2     2066.85     2271.60    143.01 o 
  21  18   2      227.37      353.08     92.68 o 
   0  19   2     5783.47     5444.28    230.13 o 
   1  19   2    15752.44    15864.94    320.37 o 
   2  19   2       35.00       76.39     46.82 o 
   3  19   2    19684.16    19366.95    330.77 o 
   4  19   2     2114.77     2339.51    103.90 o 
   5  19   2     1152.92     1213.42     80.28 o 
   6  19   2     3166.78     3061.15    138.02 o 
   7  19   2       87.61        5.42     42.72 o 
   8  19   2      256.64      175.91     50.84 o 
   9  19   2     8407.94     8367.01    235.21 o 
  10  19   2        9.60       -8.82     40.57 o 
  11  19   2    13000.02    13262.42    239.63 o 
  12  19   2      381.36      307.21     54.72 o 
  13  19   2     3318.05     3328.53    121.25 o 
  14  19   2     2913.51     2955.42    120.79 o 
  15  19   2     1101.22     1197.68     91.16 o 
  16  19   2      197.72       92.63     55.40 o 
  17  19   2     4580.33     4824.85    176.60 o 
  18  19   2        2.82       60.85     64.02 o 
  19  19   2     1918.39     1913.94    129.85 o 
  20  19   2      194.07      220.84     78.76 o 
   0  20   2      403.60      355.89    119.72 o 
   1  20   2       57.84       71.93     53.95 o 
   2  20   2     1375.46     1338.03     84.36 o 
   3  20   2     1590.86     1408.85     96.24 o 
   4  20   2      932.09      973.91     75.24 o 
   5  20   2       35.00       45.97     53.86 o 
   6  20   2     1294.57     1334.85     97.81 o 
   7  20   2     1620.54     1478.43    190.64 o 
   8  20   2      128.97       51.48     68.56 o 
   9  20   2      345.46      424.18     73.83 o 
  10  20   2      236.88      295.95     82.02 o 
  11  20   2      322.34      451.61     67.21 o 
  12  20   2     1986.46     1853.34     95.05 o 
  13  20   2     1551.70     1498.35    156.33 o 
  14  20   2      725.88      720.14     71.35 o 
  15  20   2      534.75      639.17     75.93 o 
  16  20   2        0.03       14.28     53.50 o 
  17  20   2       56.25       -6.11     63.18 o 
  18  20   2       11.34       11.60     65.79 o 
  19  20   2      465.29      300.50     79.03 o 
  20  20   2       18.02      -11.03     69.00 o 
   0  21   2       73.35       80.23     81.40 o 
   1  21   2     4954.83     4936.13    147.38 o 
   2  21   2      790.29      796.17     71.77 o 
   3  21   2     4785.50     5054.45    232.40 o 
   4  21   2     1419.70     1352.03     97.74 o 
   5  21   2     7555.58     7771.21    239.14 o 
   6  21   2       53.18       97.40     68.25 o 
   7  21   2     4814.63     4947.18    173.05 o 
   8  21   2      149.42       92.14     65.32 o 
   9  21   2    10311.39    10441.23    261.80 o 
  10  21   2      100.73       16.90     76.23 o 
  11  21   2     9771.04     9842.75    258.24 o 
  12  21   2        9.37      -70.08     76.14 o 
  13  21   2     3234.43     3292.94    144.68 o 
  14  21   2      735.60      788.55    119.79 o 
  15  21   2     3082.52     3131.68    140.83 o 
  16  21   2      669.83      515.34     92.60 o 
  17  21   2     3402.62     3647.94    189.53 o 
  18  21   2       67.70      135.94     73.07 o 
  19  21   2      943.86      888.55    103.20 o 
   0  22   2     4966.96     5282.75    255.01 o 
   1  22   2        3.24       37.20     50.80 o 
   2  22   2       18.93       67.87     53.93 o 
   3  22   2      815.53      706.78     97.71 o 
   4  22   2       23.75      -19.12     55.48 o 
   5  22   2      483.47      542.45    120.91 o 
   6  22   2     1452.48     1412.99    108.78 o 
   7  22   2       77.16       82.70     73.49 o 
   8  22   2     1980.40     1862.81    123.28 o 
   9  22   2      169.10      191.61     70.77 o 
  10  22   2      592.45      672.52     90.16 o 
  11  22   2     2209.63     2008.68    131.39 o 
  12  22   2      888.81      916.06     98.88 o 
  13  22   2       27.07      116.48     80.00 o 
  14  22   2     2428.92     2578.13    182.46 o 
  15  22   2       19.85       91.18     79.12 o 
  16  22   2       95.63       50.09     84.05 o 
  17  22   2      281.72      276.65    132.33 o 
  18  22   2        5.16      -15.32     68.02 o 
   0  23   2      527.82      586.58     92.12 o 
   1  23   2     5975.05     5638.63    162.49 o 
   2  23   2      291.14      390.11     66.94 o 
   3  23   2     4450.48     4630.57    151.87 o 
   4  23   2      119.51       37.64     63.63 o 
   5  23   2     3040.74     3379.21    154.23 o 
   6  23   2     1105.93      815.00     93.75 o 
   7  23   2     2776.53     2697.28    191.20 o 
   8  23   2      307.01      248.01     73.16 o 
   9  23   2     8256.97     7875.46    243.94 o 
  10  23   2       49.14       26.78     67.70 o 
  11  23   2     3835.75     4049.89    197.98 o 
  12  23   2      243.36      334.28     90.75 o 
  13  23   2     2023.25     2131.55    312.30 o 
  14  23   2       55.88      127.47     84.22 o 
  15  23   2     1420.62     1520.32    141.15 o 
  16  23   2      433.16      334.46    101.58 o 
  17  23   2     1094.06     1507.34    147.56 o 
   0  24   2     7579.91     7952.75    492.41 o 
   1  24   2       35.00       69.67     68.58 o 
   2  24   2     1741.39     1769.23    106.08 o 
   3  24   2        0.28       33.55     79.05 o 
   4  24   2     1442.73     1410.76    113.41 o 
   5  24   2      454.64      555.65    162.07 o 
   6  24   2     6577.96     6695.97    229.43 o 
   7  24   2      500.60      489.42    105.05 o 
   8  24   2     3244.03     3398.22    183.95 o 
   9  24   2     2038.05     1955.46    133.75 o 
  10  24   2     1601.28     1706.31    128.14 o 
  11  24   2        0.05       68.78     78.25 o 
  12  24   2     4303.10     4744.75    215.23 o 
  13  24   2      115.03       28.94     80.80 o 
  14  24   2     2861.79     3003.40    187.75 o 
  15  24   2       32.23       97.18     84.68 o 
  16  24   2     1542.16     1758.90    157.19 o 
   0  25   2      436.46      243.59    111.35 o 
   1  25   2     6210.67     6371.49    215.74 o 
   2  25   2      196.65       89.25    108.14 o 
   3  25   2      203.80      158.63     93.04 o 
   4  25   2      932.07      889.34    140.44 o 
   5  25   2       14.72      -55.98     66.31 o 
   6  25   2        0.17       23.93     67.13 o 
   7  25   2     4546.67     4847.53    191.69 o 
   8  25   2       98.73      152.73     77.06 o 
   9  25   2       13.23      -22.51     70.57 o 
  10  25   2     1742.59     1657.29    141.12 o 
  11  25   2      398.93      151.77     83.83 o 
  12  25   2      110.19       88.47     81.81 o 
  13  25   2     2632.92     2635.98    176.84 o 
  14  25   2      564.86      674.71    224.57 o 
  15  25   2      319.11      225.93     97.44 o 
   0  26   2    13159.21    12533.56    907.58 o 
   1  26   2       67.66       54.37     74.82 o 
   2  26   2     5331.60     5114.26    201.96 o 
   3  26   2        4.76       -2.61     93.34 o 
   4  26   2     6737.00     6965.47    308.98 o 
   5  26   2     2125.99     1784.98    162.39 o 
   6  26   2     1225.38     1333.92    148.07 o 
   7  26   2     1293.23     1324.49    148.94 o 
   8  26   2     2656.69     2906.32    161.61 o 
   9  26   2      137.09      188.22     80.35 o 
  10  26   2     9282.74     9918.97    609.28 o 
  11  26   2      315.46      403.43    103.41 o 
  12  26   2     1533.61     1549.56    145.88 o 
  13  26   2        4.73      151.44     90.68 o 
  14  26   2     2858.96     2998.14    233.32 o 
   0  27   2     4185.06     4654.82    279.28 o 
   1  27   2        7.03      192.80     86.88 o 
   2  27   2     1527.25     1688.34    166.42 o 
   3  27   2      542.25      615.01    122.70 o 
   4  27   2      248.12      289.99    107.66 o 
   5  27   2        1.67       31.59     99.65 o 
   6  27   2      295.05      472.27    120.93 o 
   7  27   2        0.58      -90.04     90.04 o 
   8  27   2      897.02      842.47    143.04 o 
   9  27   2       14.57      247.51    124.20 o 
  10  27   2        2.48       -8.69    133.24 o 
  11  27   2       72.72       11.03     83.60 o 
  12  27   2     1657.69     1829.87    159.22 o 
   0  28   2     1289.11     1274.72    451.86 o 
   1  28   2        3.25       77.72     85.83 o 
   2  28   2     6148.10     6083.83    280.04 o 
   3  28   2      626.04      617.74    134.69 o 
   4  28   2     5073.35     5627.11    564.35 o 
   5  28   2      276.08      246.21    122.66 o 
   6  28   2     1525.67     1637.50    170.43 o 
   7  28   2      287.41      321.34    121.03 o 
   8  28   2     2231.73     2396.78    269.08 o 
   9  28   2      835.55     1074.34    189.24 o 
  10  28   2     3801.39     4037.52    575.44 o 
  11  28   2      167.11      286.67    144.04 o 
   0  29   2     1957.20     2042.88    220.75 o 
   1  29   2     2410.08     2113.22    186.83 o 
   2  29   2       95.42      126.41    111.79 o 
   3  29   2      188.62      289.48    120.20 o 
   4  29   2      548.98      585.34    131.90 o 
   5  29   2     2202.78     2341.58    198.44 o 
   6  29   2      409.06      368.85    122.71 o 
   7  29   2     2991.15     2873.12    217.52 o 
   8  29   2        9.33      218.01    225.93 o 
   9  29   2     1067.75     1397.58    440.27 o 
   0  30   2     3396.49     3336.80    432.55 o 
   1  30   2       63.49       45.84    114.32 o 
   2  30   2      607.54      511.00    133.28 o 
   3  30   2     1175.87     1054.52    153.98 o 
   4  30   2      704.23      705.76    148.06 o 
   5  30   2      403.00      399.80    133.84 o 
   6  30   2     1225.78     1080.24    162.00 o 
   1   1   3      314.96      304.30     41.65 o 
   2   1   3     1472.21     1685.10     72.31 o 
   3   1   3      380.59      505.47     53.92 o 
   4   1   3      778.17      771.52     49.45 o 
   5   1   3     8369.16     8064.49    163.02 o 
   6   1   3     3218.99     3151.97    113.71 o 
   7   1   3       90.35       48.70     25.58 o 
   8   1   3      300.09      316.86     31.74 o 
   9   1   3     1862.21     1941.19     55.51 o 
  10   1   3      371.61      348.11     32.14 o 
  11   1   3     1523.98     1426.43     52.76 o 
  12   1   3     1973.56     1782.55     65.11 o 
  13   1   3     1168.51     1137.21     54.65 o 
  14   1   3      294.22      236.80     46.83 o 
  15   1   3      698.05      584.17     45.96 o 
  16   1   3       15.95      -30.44     30.44 o 
  17   1   3      165.36      147.59     37.16 o 
  18   1   3     2067.54     2140.03     81.36 o 
  19   1   3      493.28      608.52     53.35 o 
  20   1   3     2176.42     2355.51     89.60 o 
  21   1   3       84.81       52.06     45.20 o 
  22   1   3     3865.38     3807.24    167.71 o 
  23   1   3      154.66      210.48     87.39 o 
  24   1   3     1591.29     1508.96    151.40 o 
  25   1   3      739.19      625.65    177.65 o 
   1   2   3     2641.40     2599.88     84.34 o 
   2   2   3     4976.85     5104.68    107.10 o 
   3   2   3       29.88       16.14     28.79 o 
   4   2   3     1280.82     1136.36     61.86 o 
   5   2   3      146.82       82.64     33.52 o 
   6   2   3       12.38       23.31     24.90 o 
   7   2   3        1.03       12.57     23.94 o 
   8   2   3     4274.46     4295.69     79.19 o 
   9   2   3     3025.92     3233.72     68.54 o 
  10   2   3      131.92      162.46     27.24 o 
  11   2   3      301.23      301.99     31.25 o 
  12   2   3     2245.61     2185.53     78.09 o 
  13   2   3      299.21      209.68     34.12 o 
  14   2   3       19.76       13.03     29.24 o 
  15   2   3     4476.50     4318.83     98.82 o 
  16   2   3     1344.93     1193.49     60.81 o 
  17   2   3      835.60      833.03     55.42 o 
  18   2   3      402.82      376.51     46.21 o 
  19   2   3        2.25      -10.85     39.51 o 
  20   2   3     1099.34      969.00     73.10 o 
  21   2   3     1853.21     1805.69     95.12 o 
  22   2   3      893.68     1036.88     94.77 o 
  23   2   3      783.74      669.80     84.86 o 
  24   2   3       12.24       38.62    115.86 o 
  25   2   3       90.23       46.34    127.45 o 
   1   3   3       12.27       -4.32     31.73 o 
   2   3   3      164.59      135.17     31.66 o 
   3   3   3        3.38      -14.67     27.65 o 
   4   3   3       24.92       25.63     27.73 o 
   5   3   3     2468.75     2349.05     72.48 o 
   6   3   3     3472.26     3462.64     80.54 o 
   7   3   3     1599.66     1676.14     48.37 o 
   8   3   3     1235.43     1253.00     40.17 o 
   9   3   3      756.91      745.56     42.28 o 
  10   3   3     5861.47     5602.71    102.69 o 
  11   3   3      173.84      222.59     29.90 o 
  12   3   3        4.99      -17.22     23.89 o 
  13   3   3      823.41      745.70     46.72 o 
  14   3   3      310.22      265.27     37.50 o 
  15   3   3      828.30      794.47     51.84 o 
  16   3   3     2339.67     2286.59     78.62 o 
  17   3   3      844.71      808.54     54.32 o 
  18   3   3        3.41      -31.50     37.36 o 
  19   3   3        5.20       51.28     43.91 o 
  20   3   3     1398.51     1470.93     83.27 o 
  21   3   3     1571.47     1469.51     87.25 o 
  22   3   3      142.48       92.69    119.25 o 
  23   3   3      413.85      524.45    208.55 o 
  24   3   3     2014.61     2568.26    278.07 o 
  25   3   3      654.21      587.03    162.21 o 
   1   4   3      759.45      651.73     44.13 o 
   2   4   3      250.98      171.79     28.52 o 
   3   4   3        3.30       -1.39     27.02 o 
   4   4   3     2010.86     1926.17     65.73 o 
   5   4   3       93.05      128.36     33.68 o 
   6   4   3     1196.21     1125.39     45.67 o 
   7   4   3      136.30      106.96     20.77 o 
   8   4   3       14.65       46.83     21.70 o 
   9   4   3      290.95      270.72     29.92 o 
  10   4   3      608.40      669.87     40.68 o 
  11   4   3      609.64      662.90     43.19 o 
  12   4   3      328.37      246.13     31.37 o 
  13   4   3     9593.28     9459.01    182.20 o 
  14   4   3        9.90       -6.58     29.10 o 
  15   4   3       66.13       95.79     32.54 o 
  16   4   3      859.93      922.81     55.54 o 
  17   4   3      377.18      419.91     49.37 o 
  18   4   3      605.97      553.26     58.40 o 
  19   4   3       20.97      -41.01     41.77 o 
  20   4   3      452.17      433.78     67.65 o 
  21   4   3      134.59      117.32     65.03 o 
  22   4   3       30.72       15.82     72.52 o 
  23   4   3     2605.18     2548.47    193.37 o 
  24   4   3      330.36      320.36    107.61 o 
  25   4   3        3.93       50.21    119.72 o 
   1   5   3     1168.46     1086.61     53.10 o 
   2   5   3       15.20        8.36     22.07 o 
   3   5   3     5329.85     5776.50    114.11 o 
   4   5   3     3200.55     3628.17     86.41 o 
   5   5   3       52.16       93.90     27.47 o 
   6   5   3     5468.50     5234.01     84.52 o 
   7   5   3       49.24       64.44     18.34 o 
   8   5   3     8245.87     8045.70    131.49 o 
   9   5   3      651.10      638.75     40.38 o 
  10   5   3      240.25      182.79     38.14 o 
  11   5   3     2786.79     2644.18     72.45 o 
  12   5   3      322.80      317.03     33.73 o 
  13   5   3      147.47       98.99     40.15 o 
  14   5   3       69.48       62.48     31.44 o 
  15   5   3     2270.25     2245.19     87.31 o 
  16   5   3       16.16      -11.70     40.59 o 
  17   5   3     1175.75     1160.24     72.00 o 
  18   5   3     1224.35     1256.13     87.61 o 
  19   5   3       56.65      111.19     55.85 o 
  20   5   3      662.09      646.20     75.00 o 
  21   5   3     1908.56     1645.60    195.80 o 
  22   5   3     2555.98     2591.29    160.72 o 
  23   5   3      136.31       62.57    100.41 o 
  24   5   3      111.99       32.09    119.72 o 
  25   5   3     1338.06     1046.61    208.55 o 
   1   6   3     1937.60     1897.38     66.80 o 
   2   6   3        4.57       37.72     22.77 o 
   3   6   3    12242.89    12570.05    195.64 o 
   4   6   3      415.85      451.20     36.48 o 
   5   6   3     1275.77     1205.65     38.74 o 
   6   6   3      497.86      540.89     27.46 o 
   7   6   3      199.03      182.00     21.64 o 
   8   6   3     2717.32     2963.88     97.43 o 
   9   6   3       26.73       19.03     24.02 o 
  10   6   3        4.92       22.90     25.81 o 
  11   6   3     7960.20     7765.42    165.31 o 
  12   6   3     2662.70     2705.42     99.08 o 
  13   6   3      280.03      330.65     37.78 o 
  14   6   3     1153.05     1223.18     70.94 o 
  15   6   3     7582.11     7345.46    172.70 o 
  16   6   3      154.41      235.16     54.95 o 
  17   6   3       14.81      -23.92     52.21 o 
  18   6   3       80.35       20.62     50.74 o 
  19   6   3     1272.10     1435.46     96.44 o 
  20   6   3      969.18      882.17     80.96 o 
  21   6   3      518.35      661.52    104.04 o 
  22   6   3       74.86       93.90     89.03 o 
  23   6   3      210.22      233.55    108.14 o 
  24   6   3      604.63      591.85    125.21 o 
   1   7   3     5453.29     5542.17     96.39 o 
   2   7   3     4699.59     5092.30    119.90 o 
   3   7   3     1352.29     1427.99     56.59 o 
   4   7   3     2200.93     2121.57     84.71 o 
   5   7   3     2695.93     2925.60     74.08 o 
   6   7   3     2099.94     1862.02     66.64 o 
   7   7   3     2106.36     2281.34     76.07 o 
   8   7   3     2452.06     2267.92     63.53 o 
   9   7   3      151.66      168.56     53.34 o 
  10   7   3     2193.78     2126.35    100.99 o 
  11   7   3       69.67       54.02     32.53 o 
  12   7   3      380.63      398.86     41.55 o 
  13   7   3     1552.85     1506.54     77.49 o 
  14   7   3      967.11      830.65     71.41 o 
  15   7   3       27.30      -38.72     44.88 o 
  16   7   3      718.45      791.40     76.05 o 
  17   7   3     1160.42     1268.44     87.79 o 
  18   7   3     1424.23     1460.21    120.07 o 
  19   7   3       31.83      -28.11     51.33 o 
  20   7   3      534.49      455.46     87.99 o 
  21   7   3        4.41      -62.41     62.41 o 
  22   7   3      677.18      760.46    146.76 o 
  23   7   3       56.58       84.96    173.79 o 
  24   7   3        5.81       25.38     92.69 o 
   1   8   3     2810.37     2712.11     60.07 o 
   2   8   3    13526.94    14255.60    239.07 o 
   3   8   3      764.69      687.92     57.98 o 
   4   8   3       14.42       15.55     29.25 o 
   5   8   3      221.93      251.71     34.93 o 
   6   8   3     3326.66     3259.14     87.80 o 
   7   8   3      221.33      287.48     54.08 o 
   8   8   3       97.45      118.21     30.93 o 
   9   8   3      714.32      662.05     69.35 o 
  10   8   3     1093.64     1075.55     72.80 o 
  11   8   3      146.29      125.57     49.21 o 
  12   8   3      138.32       57.42     42.68 o 
  13   8   3     7965.76     7438.84    161.42 o 
  14   8   3      698.27      622.90     73.40 o 
  15   8   3      507.73      520.92     65.68 o 
  16   8   3      691.41      580.01     68.44 o 
  17   8   3      471.92      509.79     67.59 o 
  18   8   3      395.01      431.66     66.92 o 
  19   8   3     1557.34     1494.75    120.51 o 
  20   8   3      274.85       40.67     91.46 o 
  21   8   3        5.30       14.39     82.56 o 
  22   8   3     1118.30      969.37    137.40 o 
  23   8   3     1319.56     1301.16    191.17 o 
  24   8   3       44.73       24.09     91.21 o 
   1   9   3     1324.10     1336.58     56.68 o 
   2   9   3      839.04      660.81     75.25 o 
   3   9   3     1143.80     1270.75     67.17 o 
   4   9   3     2177.34     1972.60     63.07 o 
   5   9   3      151.18      149.16     26.21 o 
   6   9   3     5024.91     5137.39     98.61 o 
   7   9   3      104.52       60.04     42.78 o 
   8   9   3     3240.39     3154.69    121.52 o 
   9   9   3      401.73      478.71     59.96 o 
  10   9   3      668.66      618.34     67.82 o 
  11   9   3      664.88      601.06     72.06 o 
  12   9   3      693.94      767.94     74.00 o 
  13   9   3      240.57      258.54     55.17 o 
  14   9   3     1743.31     1613.01     77.74 o 
  15   9   3      507.78      487.37     52.72 o 
  16   9   3     3514.89     3447.17    125.70 o 
  17   9   3       52.50       16.36     52.25 o 
  18   9   3     2109.66     2058.95    102.38 o 
  19   9   3      716.58      688.86     96.30 o 
  20   9   3     1374.14     1605.39    133.97 o 
  21   9   3       61.06      156.69    125.52 o 
  22   9   3      390.98      419.17    113.82 o 
  23   9   3      261.35      231.72    101.96 o 
  24   9   3      403.58      292.42    113.17 o 
   1  10   3     4120.09     3927.03     96.49 o 
   2  10   3     1219.45     1412.00     79.28 o 
   3  10   3     1529.88     1452.10     98.12 o 
   4  10   3        7.67        0.88     30.41 o 
   5  10   3     1393.58     1353.97     80.27 o 
   6  10   3       24.85       19.56     29.73 o 
   7  10   3      355.27      284.37     51.91 o 
   8  10   3      464.85      606.12     64.39 o 
   9  10   3      118.69      164.41     49.68 o 
  10  10   3      449.23      383.38     61.96 o 
  11  10   3     6555.01     6385.98    156.21 o 
  12  10   3     1851.86     1736.12     91.09 o 
  13  10   3     1915.81     2029.24     91.15 o 
  14  10   3     1538.76     1513.91    142.58 o 
  15  10   3      242.80      214.67     46.86 o 
  16  10   3      888.52      832.09     91.54 o 
  17  10   3       83.57      123.87     49.12 o 
  18  10   3      180.65      135.81     53.24 o 
  19  10   3       83.42       64.48     63.59 o 
  20  10   3      206.31      294.91    127.77 o 
  21  10   3      960.15      859.19    129.52 o 
  22  10   3       15.06      -83.47     83.47 o 
  23  10   3      230.97      307.43    112.13 o 
   1  11   3     2635.30     2638.02     98.53 o 
   2  11   3     1461.07     1569.94     77.62 o 
   3  11   3      575.06      519.61     50.64 o 
   4  11   3     2845.41     3009.94    143.67 o 
   5  11   3       75.99      101.80     34.83 o 
   6  11   3      332.75      243.29     56.30 o 
   7  11   3       30.97       54.19     45.03 o 
   8  11   3     6029.64     5612.40    162.24 o 
   9  11   3       19.25       46.77     46.60 o 
  10  11   3        1.35       58.53     40.97 o 
  11  11   3      488.51      528.08     59.65 o 
  12  11   3      145.44      139.58     48.08 o 
  13  11   3      207.84      164.68     46.91 o 
  14  11   3     2253.54     2082.21    153.72 o 
  15  11   3      954.71      973.76     68.72 o 
  16  11   3      880.83     1075.84     73.11 o 
  17  11   3       30.80       37.12     48.96 o 
  18  11   3       95.26      124.26     57.76 o 
  19  11   3       44.82       39.02     61.16 o 
  20  11   3      342.04      289.97     84.55 o 
  21  11   3       65.17      105.16     74.23 o 
  22  11   3     2046.88     2349.43    190.23 o 
  23  11   3      137.43       61.13     93.72 o 
   1  12   3      449.32      473.85     51.86 o 
   2  12   3     7488.90     7607.27    175.60 o 
   3  12   3     1703.66     1751.64    102.01 o 
   4  12   3     1553.51     1468.39    108.70 o 
   5  12   3     5116.27     5198.27    138.26 o 
   6  12   3      613.75      633.16     66.67 o 
   7  12   3        1.66       28.12     44.25 o 
   8  12   3     3574.08     3723.12    139.92 o 
   9  12   3     4486.51     4621.74    131.46 o 
  10  12   3        4.93      -29.27     49.98 o 
  11  12   3      659.59      751.35     90.93 o 
  12  12   3     2683.99     2628.12    181.32 o 
  13  12   3      251.10      318.87     65.44 o 
  14  12   3      687.54      697.36     98.16 o 
  15  12   3       17.69       23.87     40.68 o 
  16  12   3     1275.58     1276.09     77.56 o 
  17  12   3       55.78        2.23     49.83 o 
  18  12   3      992.21      956.48     91.75 o 
  19  12   3       59.52       -2.85     66.12 o 
  20  12   3      129.74       54.31     81.87 o 
  21  12   3      264.91      248.45    102.25 o 
  22  12   3      287.48      285.95     87.02 o 
  23  12   3      465.05      537.43    130.32 o 
   1  13   3     1469.92     1502.74     80.84 o 
   2  13   3      431.96      357.78     48.71 o 
   3  13   3      683.66      667.79     92.08 o 
   4  13   3     2578.64     2589.25     98.53 o 
   5  13   3     4495.75     4613.40    131.91 o 
   6  13   3     2543.05     2432.32    155.53 o 
   7  13   3      909.38     1047.25    107.21 o 
   8  13   3     1568.93     1605.96     84.29 o 
   9  13   3      170.79      177.73     44.70 o 
  10  13   3     2382.61     2327.28    111.07 o 
  11  13   3       36.89       61.91     44.01 o 
  12  13   3     1261.66     1200.29     82.23 o 
  13  13   3      441.65      358.32     60.16 o 
  14  13   3       16.26      -21.76     42.62 o 
  15  13   3      229.08      248.56     54.05 o 
  16  13   3        4.28      -41.66     41.66 o 
  17  13   3      651.47      648.33     64.97 o 
  18  13   3      780.46      756.70     88.95 o 
  19  13   3      775.36      779.04    105.25 o 
  20  13   3     1676.24     1519.31    135.22 o 
  21  13   3      343.08      384.91     92.04 o 
  22  13   3      614.94      601.55    103.41 o 
   1  14   3     1188.34     1414.72     81.08 o 
   2  14   3      510.45      483.92     55.04 o 
   3  14   3      388.94      425.09     86.96 o 
   4  14   3      158.43       65.32     54.17 o 
   5  14   3      139.36       63.86     49.42 o 
   6  14   3     1712.51     1643.43    122.04 o 
   7  14   3        1.49       65.81     48.36 o 
   8  14   3        7.54      -14.26     42.60 o 
   9  14   3      148.45      123.29     44.76 o 
  10  14   3      193.24      236.55     51.42 o 
  11  14   3        1.64      -22.93     42.33 o 
  12  14   3       60.25       16.36     45.51 o 
  13  14   3      153.09      145.49     51.79 o 
  14  14   3     1330.92     1317.16     88.95 o 
  15  14   3       16.19      -31.09     43.39 o 
  16  14   3      268.04      196.11     51.86 o 
  17  14   3      153.27      120.78     57.29 o 
  18  14   3     2574.73     2247.22    182.17 o 
  19  14   3        1.16        4.01     66.05 o 
  20  14   3        4.88      -17.61     70.39 o 
  21  14   3       27.84      -72.74     72.74 o 
  22  14   3      377.22      369.23     98.37 o 
   1  15   3       17.19       52.20     42.45 o 
   2  15   3       18.52       20.19     40.35 o 
   3  15   3       38.68       44.11     44.60 o 
   4  15   3        6.68       53.33     42.58 o 
   5  15   3       98.21       83.70     56.86 o 
   6  15   3     1188.95     1205.40     91.95 o 
   7  15   3      447.24      428.66     53.50 o 
   8  15   3      851.86      844.44     68.70 o 
   9  15   3      288.38      188.08     51.83 o 
  10  15   3      467.01      342.54     55.70 o 
  11  15   3     4663.44     4480.77    140.61 o 
  12  15   3     2083.58     2146.67    108.08 o 
  13  15   3      923.32      906.43     78.66 o 
  14  15   3      394.34      308.90     57.59 o 
  15  15   3     2048.30     1853.22     99.12 o 
  16  15   3       33.33      -47.64     47.64 o 
  17  15   3       11.90      -26.27     55.74 o 
  18  15   3     2558.65     2674.09    163.74 o 
  19  15   3      251.10      184.16     81.46 o 
  20  15   3     2669.92     2652.40    206.83 o 
  21  15   3      335.06      322.95     92.06 o 
  22  15   3       34.74      170.80     88.08 o 
   1  16   3        0.10      -14.98     41.86 o 
   2  16   3     1176.12     1207.60     96.44 o 
   3  16   3      949.67      995.01     75.21 o 
   4  16   3      212.40      171.75     52.40 o 
   5  16   3     1468.49     1315.36    124.31 o 
   6  16   3        6.98       20.40     49.66 o 
   7  16   3     1140.85     1190.16     86.19 o 
   8  16   3     1644.29     1619.51     80.50 o 
   9  16   3     1863.26     1790.93     86.03 o 
  10  16   3        2.37       21.26     45.97 o 
  11  16   3      117.46       32.35     48.96 o 
  12  16   3     3015.89     2994.58    170.77 o 
  13  16   3     1139.21     1071.76     84.24 o 
  14  16   3     1012.77     1164.40     83.14 o 
  15  16   3     2123.44     2138.20    108.08 o 
  16  16   3      839.29      853.26    104.24 o 
  17  16   3       38.40       -9.59     57.57 o 
  18  16   3     1155.10     1145.77    104.80 o 
  19  16   3      145.38      195.32     82.98 o 
  20  16   3        0.08       -0.68     75.00 o 
  21  16   3      179.83      133.63    144.37 o 
   1  17   3     5399.94     4963.69    154.26 o 
   2  17   3       47.18       24.62     46.61 o 
   3  17   3      406.33      506.25     63.44 o 
   4  17   3      136.27      149.32     71.31 o 
   5  17   3     4331.36     4091.53    153.08 o 
   6  17   3     2759.33     2712.65    129.93 o 
   7  17   3        8.68       18.43     53.14 o 
   8  17   3     7754.68     7802.20    214.32 o 
   9  17   3      689.58      669.46     83.56 o 
  10  17   3      514.91      496.49     56.49 o 
  11  17   3        2.78      -19.70     42.71 o 
  12  17   3      601.51      581.53    106.04 o 
  13  17   3      689.38      781.82     77.06 o 
  14  17   3     1322.55     1194.04     85.95 o 
  15  17   3      947.52      980.30     81.71 o 
  16  17   3      312.69      312.45     73.15 o 
  17  17   3     1590.96     1449.77    115.14 o 
  18  17   3      144.78      118.13     72.88 o 
  19  17   3      395.32      473.42     93.26 o 
  20  17   3       46.66       24.09     77.33 o 
   1  18   3     4580.08     4395.77    151.62 o 
   2  18   3     1350.16     1231.52     87.00 o 
   3  18   3     1605.19     1589.35     96.07 o 
   4  18   3      398.04      304.54     87.68 o 
   5  18   3       78.50      112.30     56.54 o 
   6  18   3     1942.95     1860.71    162.21 o 
   7  18   3       94.61       32.82     62.99 o 
   8  18   3     1905.52     1986.51    121.42 o 
   9  18   3       21.47       72.10     59.57 o 
  10  18   3       45.98       29.57     59.65 o 
  11  18   3     3944.04     3767.12    165.88 o 
  12  18   3     1346.26     1266.83     84.25 o 
  13  18   3       67.51      -12.18     50.87 o 
  14  18   3      185.16      239.20     59.02 o 
  15  18   3     2542.49     2557.27    140.86 o 
  16  18   3      214.20      133.73     65.75 o 
  17  18   3       22.07       76.26     68.79 o 
  18  18   3      178.56      139.97     73.69 o 
  19  18   3      547.04      560.80    120.88 o 
  20  18   3      150.57      157.00    107.73 o 
   1  19   3     3958.02     3684.01    182.39 o 
   2  19   3      525.58      671.11     75.01 o 
   3  19   3     2382.72     2302.96    117.68 o 
   4  19   3     1744.90     1922.43    117.91 o 
   5  19   3     1917.73     2075.30    123.50 o 
   6  19   3     1377.44     1423.96    183.07 o 
   7  19   3        3.80       54.16     61.51 o 
   8  19   3       90.00        1.97     61.79 o 
   9  19   3      464.97      606.70     90.41 o 
  10  19   3      744.31      854.22     96.27 o 
  11  19   3        5.16      -69.42     69.42 o 
  12  19   3       40.38       -9.79     68.90 o 
  13  19   3        6.79       45.33     68.02 o 
  14  19   3        6.16      -64.29     64.29 o 
  15  19   3       68.31        1.28     61.02 o 
  16  19   3      180.49      130.13     72.24 o 
  17  19   3        2.66      -14.94     64.83 o 
  18  19   3      809.27      871.88    101.40 o 
  19  19   3      103.05       98.64    107.63 o 
   1  20   3     3154.59     3226.07    154.41 o 
   2  20   3      381.90      623.19    115.39 o 
   3  20   3      552.23      525.35     76.89 o 
   4  20   3        9.64      -53.52     53.52 o 
   5  20   3      687.20      581.77    105.91 o 
   6  20   3      639.74      638.33     84.05 o 
   7  20   3      206.49      186.88     68.50 o 
   8  20   3      657.28      624.73     89.32 o 
   9  20   3      252.22      215.78     69.68 o 
  10  20   3      539.56      417.77     82.00 o 
  11  20   3      331.97      375.33     83.06 o 
  12  20   3     1162.93     1260.39    112.18 o 
  13  20   3     3102.71     3322.78    166.95 o 
  14  20   3     1528.08     1418.64    120.44 o 
  15  20   3      544.90      413.50    121.92 o 
  16  20   3      239.86      268.87     92.32 o 
  17  20   3     1568.00     1690.35    151.17 o 
  18  20   3     1274.16     1269.96    116.41 o 
   1  21   3      166.37      157.93     61.89 o 
   2  21   3     4718.35     4386.44    161.79 o 
   3  21   3      484.90      460.12     79.80 o 
   4  21   3      469.15      455.33     86.96 o 
   5  21   3      364.35      237.62     72.41 o 
   6  21   3      967.86     1009.38    106.63 o 
   7  21   3      288.78      243.21     74.69 o 
   8  21   3     1308.90     1332.11    114.27 o 
   9  21   3      190.42      129.24    119.33 o 
  10  21   3      485.41      535.23     90.29 o 
  11  21   3      182.01       72.65     69.19 o 
  12  21   3      383.80      444.83     87.52 o 
  13  21   3      203.81      175.59     77.83 o 
  14  21   3      154.98      173.98     82.96 o 
  15  21   3       87.07      160.14     84.80 o 
  16  21   3     1175.54     1218.58    134.64 o 
  17  21   3      439.68      433.79    106.20 o 
  18  21   3      436.97      390.99    106.97 o 
   1  22   3      809.07      711.35     86.40 o 
   2  22   3     1713.34     1652.74    113.18 o 
   3  22   3      482.39      431.99    111.49 o 
   4  22   3      880.23      823.55    115.12 o 
   5  22   3      676.00      444.84     84.46 o 
   6  22   3      135.27      176.03     69.13 o 
   7  22   3        3.46      -62.22     62.22 o 
   8  22   3      699.76      555.24    124.31 o 
   9  22   3        0.40      -66.46     66.46 o 
  10  22   3       10.86      -49.74     67.66 o 
  11  22   3     2401.97     2491.69    149.18 o 
  12  22   3     1077.61     1007.21    124.64 o 
  13  22   3      434.81      433.04     92.46 o 
  14  22   3        2.13       41.97     86.53 o 
  15  22   3      321.71      574.45    109.62 o 
  16  22   3      272.06      334.75    101.11 o 
  17  22   3      173.95      194.68    113.41 o 
   1  23   3      733.32      599.88    114.27 o 
   2  23   3     1146.03     1077.60    106.42 o 
   3  23   3       19.51      -24.00     86.96 o 
   4  23   3      566.64      412.06     84.00 o 
   5  23   3      408.11      332.07     82.91 o 
   6  23   3      305.45      416.88     84.85 o 
   7  23   3     1014.09     1038.96    106.57 o 
   8  23   3     1167.25     1361.76    117.42 o 
   9  23   3     1066.12     1044.95    111.18 o 
  10  23   3       94.53      167.21     86.96 o 
  11  23   3      372.71      349.84     90.17 o 
  12  23   3        2.43      -54.76     71.27 o 
  13  23   3      306.46      160.46     88.76 o 
  14  23   3        3.19      -23.61     77.52 o 
  15  23   3      320.82      416.50    122.75 o 
  16  23   3       62.01      233.27     98.77 o 
   1  24   3       25.48      -53.41     57.84 o 
   2  24   3        2.35      -34.35     69.35 o 
   3  24   3      628.22      843.98    108.70 o 
   4  24   3     1596.36     1482.78    122.89 o 
   5  24   3      914.24      810.36    100.00 o 
   6  24   3      266.65      160.19     77.48 o 
   7  24   3      552.10      598.78    123.24 o 
   8  24   3      575.02      598.31     94.28 o 
   9  24   3      873.83     1053.20    113.30 o 
  10  24   3       74.00       51.56     77.46 o 
  11  24   3     1016.02      733.45    105.54 o 
  12  24   3      321.46      312.94     91.23 o 
  13  24   3      413.68      329.60    102.32 o 
  14  24   3      252.61      423.44    124.13 o 
  15  24   3        3.33       22.42     90.90 o 
   1  25   3       11.12      -33.55     94.21 o 
   2  25   3     1499.84     1437.77    174.48 o 
   3  25   3        1.33      -12.86     68.96 o 
   4  25   3       12.78        2.63     71.70 o 
   5  25   3       92.51      113.80     78.99 o 
   6  25   3      157.70       76.44    126.54 o 
   7  25   3       41.90      177.64     92.53 o 
   8  25   3      208.36      224.69     85.85 o 
   9  25   3        7.97      -45.63     76.55 o 
  10  25   3     1460.82     1432.83    130.00 o 
  11  25   3      273.03      164.28     87.51 o 
  12  25   3        7.65       20.91     86.66 o 
  13  25   3      393.73      331.98    110.11 o 
   1  26   3        5.09      -89.43     89.43 o 
   2  26   3       99.03      143.24    102.57 o 
   3  26   3      368.48      329.80     89.13 o 
   4  26   3       13.64       36.67     73.70 o 
   5  26   3       51.51      139.47     83.24 o 
   6  26   3       85.31      -49.94     76.37 o 
   7  26   3       31.35       58.92     81.50 o 
   8  26   3      334.41      222.93     88.82 o 
   9  26   3       91.23       33.21     81.46 o 
  10  26   3        0.04      -78.26     78.26 o 
  11  26   3        2.51       71.54     89.75 o 
  12  26   3      459.15      502.04    113.67 o 
   1  27   3     1846.82     1771.38    171.76 o 
   2  27   3      172.79      164.23    195.24 o 
   3  27   3      263.13      105.58    103.71 o 
   4  27   3      109.31      245.22    113.34 o 
   5  27   3     2938.47     2967.73    385.19 o 
   6  27   3      195.07      190.40    103.13 o 
   7  27   3       12.20       50.14     83.62 o 
   8  27   3      241.26       99.96     86.11 o 
   9  27   3     1609.00     1611.87    165.56 o 
  10  27   3        3.65      -55.68     84.25 o 
   1  28   3      783.93      864.96    142.85 o 
   2  28   3       12.78      -91.69    101.72 o 
   3  28   3      430.10      328.84    127.91 o 
   4  28   3      966.71      917.72    146.65 o 
   5  28   3      277.63      242.46    120.49 o 
   6  28   3      228.61      343.89    121.58 o 
   7  28   3      262.42      290.56    119.13 o 
   8  28   3      325.91      182.32    123.08 o 
   1  29   3      375.55      181.42    167.93 o 
   2  29   3      108.07       64.37    112.57 o 
   3  29   3       94.82      -47.52    112.81 o 
   4  29   3       21.85     -107.08    107.08 o 
   5  29   3      126.11       26.51    117.04 o 
   6  29   3        0.66      -60.22    148.92 o 
   0   0   4    48183.31    47754.13   1533.23 o 
   1   0   4     2881.90     2454.38    432.55 o 
   2   0   4    32637.60    30984.83    608.50 o 
   3   0   4    23744.82    23535.37    485.08 o 
   4   0   4      137.80      147.45     66.62 o 
   5   0   4     2912.52     3154.50    190.64 o 
   6   0   4     1848.60     1394.02    100.30 o 
   7   0   4     1429.33     1388.02     99.38 o 
   8   0   4    15397.27    14788.91    291.90 o 
   9   0   4      299.45      362.74     68.70 o 
  10   0   4     2548.32     2429.92    134.56 o 
  11   0   4     1912.49     2010.82    104.96 o 
  12   0   4    24615.59    23942.46    436.36 o 
  13   0   4      394.81      367.06     62.86 o 
  14   0   4     9729.31     9370.82    226.67 o 
  15   0   4       21.40       11.54     50.49 o 
  16   0   4      438.90      476.56     88.08 o 
  17   0   4     4462.36     4681.53    189.33 o 
  18   0   4       95.28      218.25     75.80 o 
  19   0   4     2582.17     2606.89    159.42 o 
  20   0   4     3997.76     4300.00    207.18 o 
  21   0   4      238.98      274.42     89.26 o 
  22   0   4     7626.51     7819.73    263.06 o 
  23   0   4      493.71      443.25    143.20 o 
  24   0   4      473.52      274.20    181.52 o 
   0   1   4    20601.63    21200.21    443.64 o 
   1   1   4      474.43      523.28     48.81 o 
   2   1   4     8187.66     8370.17    178.68 o 
   3   1   4     3831.66     3931.88    123.20 o 
   4   1   4     2293.83     2495.70    102.10 o 
   5   1   4    16422.44    15923.89    254.34 o 
   6   1   4     1172.48     1250.34     76.74 o 
   7   1   4      831.79      885.21     54.07 o 
   8   1   4        0.94       35.89     31.28 o 
   9   1   4     3069.70     3065.88    138.04 o 
  10   1   4      453.77      514.07     46.87 o 
  11   1   4        5.33       16.95     31.71 o 
  12   1   4      859.08      862.60     53.56 o 
  13   1   4      134.35       83.78     35.78 o 
  14   1   4      415.23      315.97     47.94 o 
  15   1   4     1410.15     1503.07     75.91 o 
  16   1   4     1770.20     1832.24     83.92 o 
  17   1   4      284.31      316.06     49.84 o 
  18   1   4       35.36       32.76     47.09 o 
  19   1   4      277.08      258.67     57.86 o 
  20   1   4       44.20       51.45     51.90 o 
  21   1   4        4.67       73.79     53.27 o 
  22   1   4       24.11       55.45     68.67 o 
  23   1   4     3589.21     4086.47    184.17 o 
  24   1   4       51.54       11.59    169.93 o 
   0   2   4    12162.14    11131.46    274.46 o 
   1   2   4      505.36      542.65     50.00 o 
   2   2   4      511.41      366.47     65.86 o 
   3   2   4     1452.29     1560.47     80.60 o 
   4   2   4    19498.23    18445.84    338.00 o 
   5   2   4     6269.39     6050.88    148.33 o 
   6   2   4    10650.20     9716.52    213.88 o 
   7   2   4        0.98       22.15     41.61 o 
   8   2   4     4935.20     4805.43    111.74 o 
   9   2   4      572.75      529.83     48.73 o 
  10   2   4    10482.69    10547.63    177.67 o 
  11   2   4      161.81      204.52     40.80 o 
  12   2   4     4270.86     4046.12    120.91 o 
  13   2   4      798.37      772.48     53.01 o 
  14   2   4    12579.29    12425.75    208.19 o 
  15   2   4      507.20      475.90     57.94 o 
  16   2   4      663.20      825.89     62.97 o 
  17   2   4      122.54       92.86     44.83 o 
  18   2   4     1687.67     1799.56     87.70 o 
  19   2   4     1101.66     1155.34     74.47 o 
  20   2   4     1071.58     1156.02     97.19 o 
  21   2   4      284.51      219.00     71.58 o 
  22   2   4     1876.26     2083.12    172.01 o 
  23   2   4      579.96      584.36    100.90 o 
  24   2   4     4198.75     4173.12    332.14 o 
   0   3   4       85.19       68.49     52.38 o 
   1   3   4    10793.93    10459.80    245.75 o 
   2   3   4      596.71      728.45     61.31 o 
   3   3   4    26051.07    24598.57    398.69 o 
   4   3   4     7228.90     7357.23    146.56 o 
   5   3   4      666.49      655.58     61.46 o 
   6   3   4     1601.78     1504.47     69.01 o 
   7   3   4     3492.07     3059.64     94.42 o 
   8   3   4     3694.98     3869.55    121.19 o 
   9   3   4    11009.57    10686.33    165.06 o 
  10   3   4     1643.09     1578.30     64.72 o 
  11   3   4    11482.41    11099.29    185.32 o 
  12   3   4        2.13       13.58     36.75 o 
  13   3   4     2120.12     2150.51     85.98 o 
  14   3   4        1.38      -36.77     36.77 o 
  15   3   4     1141.66     1073.83     66.56 o 
  16   3   4       44.92       21.03     40.53 o 
  17   3   4     8859.38     8874.07    197.48 o 
  18   3   4     1084.09     1104.43    114.87 o 
  19   3   4      835.04      792.24     78.31 o 
  20   3   4      112.33      104.43     56.96 o 
  21   3   4     2105.24     2324.40    139.59 o 
  22   3   4        8.73      -68.29     68.29 o 
  23   3   4     2875.75     2777.95    181.15 o 
  24   3   4      757.75      801.19    140.05 o 
   0   4   4     3862.82     4124.26    153.44 o 
   1   4   4      879.15      699.76     53.48 o 
   2   4   4     6121.26     6131.63    133.21 o 
   3   4   4     5937.97     5990.79    145.21 o 
   4   4   4     1740.86     1737.41    110.04 o 
   5   4   4      546.30      607.39     48.10 o 
   6   4   4      270.55      206.76     40.88 o 
   7   4   4     6088.30     6073.26    222.28 o 
   8   4   4     4646.24     4635.97    112.71 o 
   9   4   4     1474.21     1509.40    102.07 o 
  10   4   4    11617.15    11899.99    210.43 o 
  11   4   4        6.67       -2.16     46.50 o 
  12   4   4     3832.19     3890.54    118.31 o 
  13   4   4     8147.05     8166.69    197.94 o 
  14   4   4      327.02      269.78     45.74 o 
  15   4   4      105.37       58.10     40.82 o 
  16   4   4     2803.63     2770.88    115.05 o 
  17   4   4      184.45      160.88     53.32 o 
  18   4   4     1717.47     1900.81    103.82 o 
  19   4   4      965.37      834.35     79.21 o 
  20   4   4      214.93      210.96     73.52 o 
  21   4   4     3136.14     3232.95    145.45 o 
  22   4   4     1496.35     1350.06    117.27 o 
  23   4   4       46.81      161.05    208.55 o 
   0   5   4     2693.85     2937.54    147.81 o 
   1   5   4    51824.64    51881.53    670.56 o 
   2   5   4        8.00       32.54     35.24 o 
   3   5   4     6187.87     6126.63    147.41 o 
   4   5   4      583.96      629.14     49.63 o 
   5   5   4     9185.08     8734.55    162.68 o 
   6   5   4      363.85      343.09     42.07 o 
   7   5   4    10678.09    10340.26    205.88 o 
   8   5   4      398.96      439.96     48.24 o 
   9   5   4    17551.79    17066.89    251.71 o 
  10   5   4     3157.72     3271.08    103.18 o 
  11   5   4    11203.20    10976.44    186.02 o 
  12   5   4      119.87       78.16     41.82 o 
  13   5   4    22864.17    22660.85    321.98 o 
  14   5   4       29.94       34.88     47.54 o 
  15   5   4     6150.35     5968.52    154.06 o 
  16   5   4      316.37      312.45     71.96 o 
  17   5   4     1827.44     1784.49     98.86 o 
  18   5   4     1821.92     1948.69    104.93 o 
  19   5   4     8236.13     8373.86    228.73 o 
  20   5   4      298.65      195.68     70.87 o 
  21   5   4     3956.75     4370.38    165.57 o 
  22   5   4      118.67      221.52    124.71 o 
  23   5   4     3687.59     3488.04    515.58 o 
   0   6   4        2.63        6.35     49.25 o 
   1   6   4      105.87      158.79     40.55 o 
   2   6   4      666.92      625.12     52.10 o 
   3   6   4     8088.21     8042.63    268.87 o 
   4   6   4     1671.83     1805.04     74.81 o 
   5   6   4     3168.89     3093.17    107.61 o 
   6   6   4      177.05      159.59     35.80 o 
   7   6   4      557.78      520.53     54.71 o 
   8   6   4      239.98      329.23     45.40 o 
   9   6   4       10.37       65.82     37.48 o 
  10   6   4      708.89      694.20     59.18 o 
  11   6   4      281.78      170.39     52.25 o 
  12   6   4        1.02       29.88     56.28 o 
  13   6   4     3623.55     3866.05    126.53 o 
  14   6   4       35.37       58.69     47.23 o 
  15   6   4      668.44      681.72     68.95 o 
  16   6   4       59.78       15.37     50.68 o 
  17   6   4        0.22       20.24     55.02 o 
  18   6   4       92.24       54.26     58.06 o 
  19   6   4     2050.52     2026.36    117.69 o 
  20   6   4        2.22      -42.00     60.09 o 
  21   6   4        2.37       48.68     72.28 o 
  22   6   4      976.21     1012.90    141.80 o 
  23   6   4      420.83      482.87    148.69 o 
   0   7   4     1030.62     1127.53     86.45 o 
   1   7   4    68286.09    68851.45    867.96 o 
   2   7   4     3831.21     3877.65    151.70 o 
   3   7   4     7547.48     7294.47    144.37 o 
   4   7   4     8542.60     8538.13    194.59 o 
   5   7   4     8894.75     8645.68    160.69 o 
   6   7   4        5.44        3.48     37.10 o 
   7   7   4    12790.63    12328.79    263.12 o 
   8   7   4      448.16      444.42     58.38 o 
   9   7   4    20879.04    20112.91    435.96 o 
  10   7   4     4179.36     4098.92    174.31 o 
  11   7   4    12322.68    12511.92    255.04 o 
  12   7   4       29.59       59.97     49.22 o 
  13   7   4    12112.28    11820.04    283.69 o 
  14   7   4       51.11       12.95     47.02 o 
  15   7   4     6657.70     6474.86    163.75 o 
  16   7   4     1262.48     1260.61     95.94 o 
  17   7   4     5163.73     5133.15    162.93 o 
  18   7   4      741.71      815.53    110.78 o 
  19   7   4     8978.32     9102.57    228.76 o 
  20   7   4      172.09      109.52     76.99 o 
  21   7   4     7035.61     7029.54    261.44 o 
  22   7   4     1009.81     1095.73    345.65 o 
  23   7   4     1421.86     1149.19    156.15 o 
   0   8   4     2613.17     2844.43    131.89 o 
   1   8   4     7754.43     8223.74    158.43 o 
   2   8   4     5188.29     5157.88    119.87 o 
   3   8   4     1695.52     1855.84    104.78 o 
   4   8   4      772.04      724.98     50.63 o 
   5   8   4      624.13      676.69     48.79 o 
   6   8   4       38.49      -25.85     47.50 o 
   7   8   4      944.31      956.53     82.50 o 
   8   8   4     2768.88     2605.71    112.42 o 
   9   8   4      161.36      135.03     49.57 o 
  10   8   4     2657.29     2489.35    112.82 o 
  11   8   4      556.01      600.06     69.38 o 
  12   8   4      834.88      840.51     70.23 o 
  13   8   4      136.54      148.68     50.37 o 
  14   8   4        4.88        1.77     51.38 o 
  15   8   4       23.01       78.30     57.92 o 
  16   8   4      671.08      812.23     87.40 o 
  17   8   4      159.74       82.02     83.13 o 
  18   8   4     1303.03     1202.80    111.40 o 
  19   8   4        7.99      -43.28     61.87 o 
  20   8   4        3.02       25.18     68.67 o 
  21   8   4      179.83      207.83     90.96 o 
  22   8   4      698.41      280.48    106.70 o 
  23   8   4        0.43      -13.06    164.14 o 
   0   9   4      162.19      124.74     52.34 o 
   1   9   4    26393.39    26070.84    370.12 o 
   2   9   4     2160.57     1995.98    142.39 o 
   3   9   4    20176.95    20254.80    435.03 o 
   4   9   4      274.61      221.87     43.72 o 
   5   9   4     5540.80     5332.04    136.08 o 
   6   9   4     1080.28      911.01     88.63 o 
   7   9   4     5018.81     4545.72    157.84 o 
   8   9   4     2982.78     2802.47    117.94 o 
   9   9   4     8695.11     8237.25    281.59 o 
  10   9   4      477.00      531.94     65.48 o 
  11   9   4    15125.32    15276.53    325.11 o 
  12   9   4     4951.89     4772.69    165.52 o 
  13   9   4    11868.12    11171.92    280.29 o 
  14   9   4      332.68      412.70     67.72 o 
  15   9   4     6659.25     6253.02    179.27 o 
  16   9   4        5.50       -9.21     58.68 o 
  17   9   4     6350.09     6537.68    224.31 o 
  18   9   4     1011.07     1017.25     95.11 o 
  19   9   4     1749.48     1768.42    115.35 o 
  20   9   4      423.07      413.49     86.93 o 
  21   9   4     4088.15     4707.81    256.68 o 
  22   9   4        1.79      -87.06     87.06 o 
   0  10   4     5271.15     5327.13    215.61 o 
   1  10   4     3212.98     3210.04    151.07 o 
   2  10   4     2272.39     2037.96     98.38 o 
   3  10   4      967.71      810.58     68.05 o 
   4  10   4    10767.14    10203.77    225.36 o 
   5  10   4     3614.99     3414.38    188.51 o 
   6  10   4     1103.57     1010.95    100.33 o 
   7  10   4     1872.87     1911.77    111.06 o 
   8  10   4     8757.47     8714.60    222.64 o 
   9  10   4     2335.17     2301.84    123.44 o 
  10  10   4    24711.95    24401.97    458.44 o 
  11  10   4      448.82      564.26     77.88 o 
  12  10   4      462.01      472.53     75.90 o 
  13  10   4      809.17      802.53     78.63 o 
  14  10   4      202.63      302.26     74.14 o 
  15  10   4     1420.56     1351.98    112.03 o 
  16  10   4     1312.50     1512.92    104.82 o 
  17  10   4      138.35       50.35     61.69 o 
  18  10   4     3700.68     3353.79    149.82 o 
  19  10   4     1076.55     1090.17    121.83 o 
  20  10   4      317.02      425.80     89.66 o 
  21  10   4      462.89      432.84    129.38 o 
  22  10   4     2396.35     1904.33    185.16 o 
   0  11   4     1305.62     1345.54    119.86 o 
   1  11   4     4814.01     4953.19    148.93 o 
   2  11   4      771.45      787.34     67.94 o 
   3  11   4     5063.18     4822.31    145.03 o 
   4  11   4       28.00      -40.14     40.14 o 
   5  11   4     8106.02     7869.94    245.22 o 
   6  11   4      164.48      125.28     63.14 o 
   7  11   4      235.54      264.30     61.14 o 
   8  11   4      507.23      365.99     81.65 o 
   9  11   4    10107.10    10217.73    249.71 o 
  10  11   4      456.86      617.60    103.68 o 
  11  11   4     5863.33     5754.56    183.64 o 
  12  11   4      189.47      176.53     61.87 o 
  13  11   4     2029.07     2003.64    131.00 o 
  14  11   4     1466.11     1589.73    103.60 o 
  15  11   4     1541.02     1533.42    103.87 o 
  16  11   4     2255.79     2192.01    155.48 o 
  17  11   4      795.69      866.04     89.16 o 
  18  11   4      264.84      171.55     74.58 o 
  19  11   4     2093.73     2039.55    138.35 o 
  20  11   4      776.13      654.53    126.79 o 
  21  11   4      432.77      433.81    119.67 o 
  22  11   4       43.34      171.25    111.87 o 
   0  12   4    16565.68    16404.93    455.53 o 
   1  12   4      257.83      238.22     51.37 o 
   2  12   4     9162.49     9315.55    216.10 o 
   3  12   4     3109.44     2954.87    189.53 o 
   4  12   4     1365.76     1302.77     81.26 o 
   5  12   4        3.01      -29.57     54.81 o 
   6  12   4     6886.53     6342.54    218.47 o 
   7  12   4      741.64      545.63     74.85 o 
   8  12   4     8799.24     8392.78    355.09 o 
   9  12   4     1351.10     1337.26    102.56 o 
  10  12   4     5254.61     5571.46    210.02 o 
  11  12   4     5151.93     5061.95    180.82 o 
  12  12   4    17415.82    17554.86    369.46 o 
  13  12   4      103.96       26.27     62.42 o 
  14  12   4     3446.35     3301.57    158.47 o 
  15  12   4      262.81      287.57     68.18 o 
  16  12   4      820.02      933.84     91.64 o 
  17  12   4     1843.23     1748.37    116.46 o 
  18  12   4      264.00      269.04     84.06 o 
  19  12   4      173.20      102.35     75.09 o 
  20  12   4     3347.16     4031.01    252.33 o 
  21  12   4      523.26      493.98    125.53 o 
   0  13   4        0.23       31.98     60.59 o 
   1  13   4      104.38      117.99     47.41 o 
   2  13   4      457.98      399.10     67.83 o 
   3  13   4     3758.53     3924.74    133.92 o 
   4  13   4     1613.51     1304.11    113.84 o 
   5  13   4      319.23      333.61     75.54 o 
   6  13   4      109.63      198.60     69.44 o 
   7  13   4      149.49      109.11     58.25 o 
   8  13   4       22.54       -7.42     73.49 o 
   9  13   4       60.66       98.40     64.11 o 
  10  13   4     1631.72     1620.33    138.24 o 
  11  13   4     3634.67     3631.01    212.74 o 
  12  13   4      140.58      141.05     63.88 o 
  13  13   4       11.18       75.20     81.94 o 
  14  13   4     2041.27     1870.31    124.79 o 
  15  13   4      514.61      371.50     77.15 o 
  16  13   4      396.64      433.48     76.89 o 
  17  13   4      339.65      355.06     85.60 o 
  18  13   4      225.37      128.40     82.82 o 
  19  13   4       60.64      127.23    127.45 o 
  20  13   4      543.30      699.49    137.10 o 
  21  13   4     1157.73     1273.72    264.55 o 
   0  14   4    21005.02    20438.15   1602.75 o 
   1  14   4      330.12      373.50     59.28 o 
   2  14   4     1744.96     1879.40    204.02 o 
   3  14   4      631.20      661.94     86.96 o 
   4  14   4     6392.81     6379.13    219.95 o 
   5  14   4     3107.12     3110.83    190.72 o 
   6  14   4    10104.72     9693.92    284.57 o 
   7  14   4     1817.11     1507.65    105.35 o 
   8  14   4     5194.11     4948.31    173.36 o 
   9  14   4     1347.23     1185.26     97.70 o 
  10  14   4     1810.28     1857.90    119.75 o 
  11  14   4        2.26       93.03     73.02 o 
  12  14   4     2859.43     2784.26    235.80 o 
  13  14   4        6.42      112.27     64.92 o 
  14  14   4    12239.93    11962.98    294.91 o 
  15  14   4      124.56      116.77     64.85 o 
  16  14   4       31.89      -22.63     72.47 o 
  17  14   4      431.46      444.10     88.44 o 
  18  14   4     2147.59     2418.59    150.50 o 
  19  14   4      842.68      917.54    262.62 o 
  20  14   4     3108.24     3536.25    386.20 o 
  21  14   4      375.22      406.58    124.23 o 
   0  15   4      294.27      208.23     75.44 o 
   1  15   4      513.20      524.37     64.01 o 
   2  15   4      607.91      621.38     67.50 o 
   3  15   4     5376.98     5147.28    194.88 o 
   4  15   4       64.08       -9.90     59.08 o 
   5  15   4      443.81      429.97    108.63 o 
   6  15   4     2169.98     1867.32    117.17 o 
   7  15   4       11.67      -57.42     57.42 o 
   8  15   4     1426.27     1352.77    107.50 o 
   9  15   4       24.27        1.95     62.11 o 
  10  15   4     1630.61     1542.90    114.86 o 
  11  15   4     2742.65     2667.16    144.69 o 
  12  15   4     1127.59      913.02     97.08 o 
  13  15   4      121.45       70.69     65.52 o 
  14  15   4      328.85      252.45     79.80 o 
  15  15   4       52.41      -21.72     66.41 o 
  16  15   4        1.58      -12.03     69.74 o 
  17  15   4     1929.03     2007.02    138.05 o 
  18  15   4      453.18      383.91    117.06 o 
  19  15   4      145.78       97.07    101.73 o 
  20  15   4      584.20      667.31    297.38 o 
   0  16   4     1314.97     1256.14    124.64 o 
   1  16   4      830.39      604.89     86.40 o 
   2  16   4     9728.58     9167.41    269.80 o 
   3  16   4        2.83      -39.04     63.83 o 
   4  16   4     2008.21     1766.25    196.93 o 
   5  16   4      244.00      231.46     97.34 o 
   6  16   4       30.85       28.14    105.91 o 
   7  16   4      791.62      930.29    115.52 o 
   8  16   4     2229.89     2123.30    128.77 o 
   9  16   4      556.38      533.74     81.48 o 
  10  16   4     6196.35     6397.38    261.46 o 
  11  16   4        4.64       40.37     66.03 o 
  12  16   4     8743.37     8642.96    245.69 o 
  13  16   4        8.34      -41.51     84.17 o 
  14  16   4      270.57      343.32     84.34 o 
  15  16   4      533.24      623.53    120.91 o 
  16  16   4     1028.21     1260.41    114.34 o 
  17  16   4      101.75      -37.93     73.35 o 
  18  16   4      406.03      363.12    117.33 o 
  19  16   4      270.33      172.35    112.13 o 
   0  17   4     1038.98     1088.01    121.06 o 
   1  17   4     5020.63     5529.85    173.75 o 
   2  17   4      506.92      535.45     70.30 o 
   3  17   4     5294.76     5304.80    270.88 o 
   4  17   4      931.48      922.13    105.37 o 
   5  17   4     5641.00     5407.37    276.61 o 
   6  17   4      155.28       86.64     61.94 o 
   7  17   4       61.09       70.19     62.20 o 
   8  17   4      455.07      325.73    129.88 o 
   9  17   4     6725.09     6457.50    275.42 o 
  10  17   4       12.19       80.08     67.12 o 
  11  17   4     3239.29     3262.19    163.18 o 
  12  17   4        2.51       31.79     67.98 o 
  13  17   4     1546.26     1620.29    124.13 o 
  14  17   4      590.47      666.81     94.53 o 
  15  17   4     2340.30     2304.14    265.34 o 
  16  17   4     1018.17      976.61    125.42 o 
  17  17   4     1780.96     1571.78    189.26 o 
  18  17   4       70.63       60.85     98.30 o 
  19  17   4     1601.70     1641.64    332.14 o 
   0  18   4     1544.81     1539.94    241.38 o 
   1  18   4      995.70     1113.40     87.87 o 
   2  18   4     1393.56     1468.97    168.08 o 
   3  18   4     2963.21     2856.34    168.80 o 
   4  18   4     1649.86     1807.15    140.48 o 
   5  18   4     2189.29     2045.76    128.26 o 
   6  18   4      706.69      664.55     85.42 o 
   7  18   4      330.21      253.14     73.92 o 
   8  18   4       12.30       54.74     65.11 o 
   9  18   4      121.88      204.12     74.47 o 
  10  18   4     4059.89     4459.98    181.09 o 
  11  18   4        0.97       97.35     68.76 o 
  12  18   4      476.26      535.76     90.61 o 
  13  18   4       37.12      107.77     73.74 o 
  14  18   4      288.40      443.20    121.52 o 
  15  18   4     1376.30     1445.78    127.99 o 
  16  18   4      262.07      282.15     99.78 o 
  17  18   4       17.41      -26.31     94.19 o 
  18  18   4      728.06      550.05    137.73 o 
   0  19   4     3194.56     2511.02    176.62 o 
   1  19   4     5782.65     5943.08    181.91 o 
   2  19   4      108.15      145.54    123.51 o 
   3  19   4     5074.33     5285.14    226.22 o 
   4  19   4      924.39      928.94    151.59 o 
   5  19   4     4634.32     4847.93    276.49 o 
   6  19   4       71.15       29.81     63.48 o 
   7  19   4    10422.37    10376.23    359.30 o 
   8  19   4        7.61      -34.26     65.95 o 
   9  19   4     4219.48     4134.49    227.99 o 
  10  19   4      106.93       10.88     66.52 o 
  11  19   4     2366.50     2378.50    147.76 o 
  12  19   4       76.24      122.93     77.32 o 
  13  19   4     6861.70     7055.13    232.53 o 
  14  19   4      131.63       82.50     80.27 o 
  15  19   4     1787.55     2068.20    217.12 o 
  16  19   4      112.82       10.49     80.24 o 
  17  19   4     1419.34     1370.44    372.69 o 
   0  20   4     1601.92     1512.35    166.07 o 
   1  20   4       65.73       38.96     75.30 o 
   2  20   4        3.84       65.29     77.16 o 
   3  20   4       72.95       38.02     82.60 o 
   4  20   4       24.99       20.72     81.81 o 
   5  20   4      100.51      180.18     69.90 o 
   6  20   4      127.71      221.35     75.99 o 
   7  20   4     2290.56     1871.02    166.08 o 
   8  20   4       22.10       18.02     66.39 o 
   9  20   4      908.98      968.92    106.10 o 
  10  20   4     1331.81     1085.01    109.49 o 
  11  20   4        3.82       31.13     71.54 o 
  12  20   4       73.76       -7.92     74.43 o 
  13  20   4        1.21       61.86     76.35 o 
  14  20   4       67.37       48.64     77.69 o 
  15  20   4      407.23      210.32     90.72 o 
  16  20   4       29.11      -51.60     81.12 o 
  17  20   4       15.39      -42.44     87.29 o 
   0  21   4      777.12      690.49    119.86 o 
   1  21   4    15210.48    15130.47    581.00 o 
   2  21   4       21.57       18.59     79.96 o 
   3  21   4     4116.82     4137.83    202.95 o 
   4  21   4      293.93      228.86    105.91 o 
   5  21   4     3121.93     3906.22    179.08 o 
   6  21   4     1071.02      927.02    105.73 o 
   7  21   4     2960.52     3036.20    163.59 o 
   8  21   4        1.93       76.87     73.04 o 
   9  21   4     2505.23     2539.06    158.15 o 
  10  21   4      321.60      255.07     82.54 o 
  11  21   4     5457.45     5283.71    251.40 o 
  12  21   4      122.82        7.54     72.91 o 
  13  21   4     7961.01     7770.39    247.83 o 
  14  21   4       63.96       10.97     80.47 o 
  15  21   4     1289.73     1247.67    128.70 o 
  16  21   4      522.01      449.90    114.82 o 
   0  22   4      608.86      617.09    168.00 o 
   1  22   4      110.05      184.84     89.12 o 
   2  22   4      985.04      924.29    117.97 o 
   3  22   4       23.08      -37.38    106.80 o 
   4  22   4     3137.07     2871.87    159.76 o 
   5  22   4      133.71      186.06     78.48 o 
   6  22   4      295.88      265.40    102.01 o 
   7  22   4      200.40       68.14     77.11 o 
   8  22   4     1363.74     1298.44    119.64 o 
   9  22   4       51.36      -11.13     78.83 o 
  10  22   4     2976.10     3082.28    269.69 o 
  11  22   4      521.14      745.80    102.09 o 
  12  22   4      305.38      350.58    115.14 o 
  13  22   4      141.00      180.20     88.18 o 
  14  22   4      110.03      198.95     93.01 o 
  15  22   4      259.46      214.01    127.82 o 
   0  23   4      389.67      478.89    239.45 o 
   1  23   4     3580.73     3292.79    199.15 o 
   2  23   4      276.50      475.96    108.49 o 
   3  23   4     4007.87     3288.10    244.72 o 
   4  23   4     1083.77     1137.44    113.49 o 
   5  23   4     3568.92     3605.69    216.29 o 
   6  23   4       21.50      -54.23     73.23 o 
   7  23   4      816.17      617.60    102.13 o 
   8  23   4      440.25      519.51     97.50 o 
   9  23   4     3033.89     2959.13    170.53 o 
  10  23   4     1085.74     1332.03    126.54 o 
  11  23   4     2693.09     2837.37    173.19 o 
  12  23   4        9.01       68.84     83.00 o 
  13  23   4     4263.26     4452.94    209.03 o 
  14  23   4      972.18      884.14    122.33 o 
   0  24   4      779.67      714.48    270.34 o 
   1  24   4      211.99      185.71     96.76 o 
   2  24   4     3805.49     3588.83    213.66 o 
   3  24   4       23.12      145.55     80.68 o 
   4  24   4     2709.99     2880.60    166.28 o 
   5  24   4      167.14      186.43     89.38 o 
   6  24   4     1385.25     1198.49    234.12 o 
   7  24   4      501.69      545.77    101.70 o 
   8  24   4     3467.11     3283.34    255.31 o 
   9  24   4       52.38      -67.13     74.14 o 
  10  24   4     3927.56     4306.68    288.75 o 
  11  24   4      552.11      766.33    113.68 o 
  12  24   4     3383.22     3584.03    193.77 o 
   0  25   4      288.44      181.52    235.58 o 
   1  25   4       85.28     -124.34    124.34 o 
   2  25   4      902.04      971.13    113.66 o 
   3  25   4     3668.07     4143.03    201.59 o 
   4  25   4       54.53       42.01     83.74 o 
   5  25   4      120.64      189.62     87.00 o 
   6  25   4     1393.61     1271.91    128.46 o 
   7  25   4      498.78      410.09     98.72 o 
   8  25   4      576.80      751.23    113.75 o 
   9  25   4      853.36      706.27    121.66 o 
  10  25   4      762.46     1007.38    227.99 o 
  11  25   4     2665.63     2833.32    191.76 o 
   0  26   4     5225.00     5982.30    571.58 o 
   1  26   4      183.88      225.64    123.03 o 
   2  26   4      613.97      748.85    118.18 o 
   3  26   4      152.33      162.05    100.90 o 
   4  26   4     3452.83     3662.59    404.70 o 
   5  26   4      788.09      895.06    118.96 o 
   6  26   4     3056.49     3096.88    181.52 o 
   7  26   4       83.79      205.64     91.38 o 
   8  26   4     2395.81     2275.14    161.12 o 
   9  26   4     1820.65     1494.70    163.33 o 
   0  27   4     1153.42     1548.68    347.58 o 
   1  27   4      253.66      182.07    122.93 o 
   2  27   4       38.39      -14.13    149.60 o 
   3  27   4      296.34      397.85    128.21 o 
   4  27   4      100.52      244.85     96.94 o 
   5  27   4      207.57      397.52    102.24 o 
   6  27   4        6.41       -2.87     92.86 o 
   7  27   4      129.44      135.52     95.77 o 
   0  28   4     4615.60     4267.55    509.79 o 
   1  28   4       84.11     -179.87    187.31 o 
   2  28   4     2990.50     3050.92    316.46 o 
   3  28   4     3129.44     3226.72    323.19 o 
   1   1   5      294.60      256.17     47.91 o 
   2   1   5      435.00      383.54     48.30 o 
   3   1   5       39.35        3.67     36.62 o 
   4   1   5       22.44       11.62     38.51 o 
   5   1   5      795.36      728.31     77.68 o 
   6   1   5      209.23      194.11     47.93 o 
   7   1   5       40.62       46.76     48.30 o 
   8   1   5       95.92      107.67     46.17 o 
   9   1   5      238.18      150.01     49.17 o 
  10   1   5     1446.04     1508.54     86.27 o 
  11   1   5      405.48      268.33     55.73 o 
  12   1   5       47.07      -20.25     40.74 o 
  13   1   5      845.52      833.00     73.83 o 
  14   1   5     3040.38     3018.90    117.90 o 
  15   1   5      859.73      926.95    128.39 o 
  16   1   5       63.09       85.82     52.69 o 
  17   1   5      257.83      169.55     75.35 o 
  18   1   5      527.85      468.18     79.36 o 
  19   1   5       69.52        3.86     68.39 o 
  20   1   5     1368.64     1401.55    112.16 o 
  21   1   5      293.34      280.59     98.00 o 
  22   1   5     2268.28     2386.76    165.41 o 
   1   2   5      795.95      762.57     62.55 o 
   2   2   5       85.64       20.43     40.45 o 
   3   2   5       83.79       57.70     42.50 o 
   4   2   5      517.00      468.27     49.84 o 
   5   2   5     1308.95     1381.01     79.17 o 
   6   2   5     1636.39     1617.91     76.63 o 
   7   2   5      151.37      129.26     68.95 o 
   8   2   5     2151.12     2210.55     99.50 o 
   9   2   5     1044.13     1103.85     76.86 o 
  10   2   5       70.13      102.93     48.40 o 
  11   2   5      573.63      613.20     63.78 o 
  12   2   5      167.54      174.94     51.40 o 
  13   2   5     2097.28     2199.77    106.48 o 
  14   2   5       23.82       25.00     47.56 o 
  15   2   5       78.61       95.29     63.25 o 
  16   2   5       87.05       70.36     62.58 o 
  17   2   5      125.74      114.33     69.97 o 
  18   2   5       52.00       94.06     66.41 o 
  19   2   5      775.92     1019.68    110.44 o 
  20   2   5      746.69      532.44     86.30 o 
  21   2   5       19.81        1.48     70.24 o 
  22   2   5      247.19      325.47    103.26 o 
   1   3   5      245.32      222.04     46.81 o 
   2   3   5      216.50      170.97     45.91 o 
   3   3   5      325.85      357.86     50.25 o 
   4   3   5       92.04      -10.07     45.13 o 
   5   3   5     4077.68     4047.58    122.31 o 
   6   3   5      376.47      516.78     51.88 o 
   7   3   5      710.01      841.92     79.22 o 
   8   3   5       14.44      -30.50     37.43 o 
   9   3   5      794.37      886.96     71.28 o 
  10   3   5       88.85       50.18     47.49 o 
  11   3   5      778.44      853.14     70.84 o 
  12   3   5     1656.31     1603.56     89.66 o 
  13   3   5        0.62      123.46     54.13 o 
  14   3   5       70.87       59.59     51.96 o 
  15   3   5      743.83      763.79     85.71 o 
  16   3   5      218.04      181.70     69.29 o 
  17   3   5      767.23      882.10     92.77 o 
  18   3   5      559.76      705.25    103.82 o 
  19   3   5      328.35      374.37     79.28 o 
  20   3   5      877.49      560.15    100.40 o 
  21   3   5      127.12       31.69     71.57 o 
  22   3   5      988.67      916.63    105.47 o 
   1   4   5      236.94      261.10     48.98 o 
   2   4   5        0.32       17.70     38.50 o 
   3   4   5      513.56      551.53     73.12 o 
   4   4   5      595.89      570.06     63.64 o 
   5   4   5      990.85     1037.35     68.10 o 
   6   4   5       10.83       37.70     59.45 o 
   7   4   5      125.70       81.56     53.40 o 
   8   4   5      464.06      409.08     56.78 o 
   9   4   5      161.31       98.96     40.21 o 
  10   4   5      227.65      242.45     52.85 o 
  11   4   5      121.76       82.49     57.99 o 
  12   4   5     1016.02     1032.28     89.96 o 
  13   4   5       12.84       54.03     60.35 o 
  14   4   5        0.60       57.74     52.12 o 
  15   4   5     1519.16     1400.43     93.52 o 
  16   4   5      421.78      451.58     69.34 o 
  17   4   5       10.34      -60.92     60.92 o 
  18   4   5      276.42      284.23     75.79 o 
  19   4   5      592.00      660.10     88.09 o 
  20   4   5     1118.01     1079.15    126.13 o 
  21   4   5      377.76      391.33     89.92 o 
  22   4   5     1039.39      930.36    116.12 o 
   1   5   5     5519.50     5435.97    157.15 o 
   2   5   5       63.95       32.67     63.90 o 
   3   5   5       16.46       -9.37     38.56 o 
   4   5   5     1819.93     1725.24     82.30 o 
   5   5   5       15.88      -35.58     38.60 o 
   6   5   5     2041.99     1924.13    120.08 o 
   7   5   5      581.08      671.69     81.98 o 
   8   5   5      901.90      882.13     70.67 o 
   9   5   5       34.60      -34.67     48.07 o 
  10   5   5      373.35      386.30     65.58 o 
  11   5   5       36.58      141.69     60.87 o 
  12   5   5      472.79      416.45     76.02 o 
  13   5   5     5143.30     5424.52    175.20 o 
  14   5   5      137.13      102.32     57.48 o 
  15   5   5      838.34      830.02     78.89 o 
  16   5   5        0.27      -13.80     53.98 o 
  17   5   5       26.65      -27.19     55.97 o 
  18   5   5      591.01      586.70     83.77 o 
  19   5   5       13.59       70.58     69.77 o 
  20   5   5      201.34      274.07     88.04 o 
  21   5   5      333.53      261.70     91.78 o 
  22   5   5       14.20      123.59    208.55 o 
   1   6   5       23.20       55.54     41.23 o 
   2   6   5      323.00      346.56     49.75 o 
   3   6   5       11.80      -35.66     35.66 o 
   4   6   5     1391.41     1426.35     76.17 o 
   5   6   5      146.80       64.87     56.85 o 
   6   6   5     3754.89     3672.17    194.36 o 
   7   6   5     1181.91     1387.45    104.99 o 
   8   6   5      145.69      134.89     67.71 o 
   9   6   5      668.95      847.33    118.60 o 
  10   6   5      471.46      591.75     66.41 o 
  11   6   5       22.65       17.33     54.98 o 
  12   6   5     3362.14     3477.76    149.65 o 
  13   6   5      843.40      909.61     89.33 o 
  14   6   5        1.99       61.85     55.31 o 
  15   6   5      403.52      386.99     68.56 o 
  16   6   5     1882.85     1686.80    103.52 o 
  17   6   5       14.61      -63.54     74.27 o 
  18   6   5      133.54      134.12     67.15 o 
  19   6   5        7.12      -58.04     69.39 o 
  20   6   5     1960.81     1954.97    142.84 o 
  21   6   5      263.44      377.82     93.29 o 
   1   7   5      795.41      760.52     64.39 o 
   2   7   5      480.48      507.70     76.26 o 
   3   7   5      702.81      730.11     67.64 o 
   4   7   5      711.38      732.75     60.16 o 
   5   7   5      180.86      205.24     66.28 o 
   6   7   5     1419.98     1337.85    104.72 o 
   7   7   5       57.70      125.43     68.59 o 
   8   7   5      597.63      650.02     76.09 o 
   9   7   5       59.07       60.32     55.70 o 
  10   7   5       25.45      -11.70     48.90 o 
  11   7   5      153.82      176.93     59.49 o 
  12   7   5      413.79      240.71     67.05 o 
  13   7   5     2365.50     2517.15    148.98 o 
  14   7   5      163.18      117.12     64.40 o 
  15   7   5      722.68      673.33     76.92 o 
  16   7   5      238.80      219.46     62.78 o 
  17   7   5     1085.51     1276.07     97.82 o 
  18   7   5      292.33       91.97     96.09 o 
  19   7   5      301.91       69.46     93.46 o 
  20   7   5       46.60       13.23     78.84 o 
  21   7   5      822.17      789.28    110.22 o 
   1   8   5     2032.57     1894.28     86.32 o 
   2   8   5      523.79      614.82     76.57 o 
   3   8   5      562.71      486.98     66.39 o 
   4   8   5     2463.87     2473.96    129.87 o 
   5   8   5      501.37      441.10     74.06 o 
   6   8   5     1852.84     1743.21    116.92 o 
   7   8   5     1217.63     1201.29    105.97 o 
   8   8   5     1720.40     1866.07    153.25 o 
   9   8   5     2619.30     2618.55    127.60 o 
  10   8   5     2217.54     1997.74    112.96 o 
  11   8   5      474.77      418.76     67.98 o 
  12   8   5      349.59      294.88     70.92 o 
  13   8   5      107.29       67.77     62.51 o 
  14   8   5     2770.84     2497.99    203.07 o 
  15   8   5     2321.55     2457.18    123.49 o 
  16   8   5        0.34       38.60     63.26 o 
  17   8   5      139.16      168.35     71.93 o 
  18   8   5       68.68      155.92    113.69 o 
  19   8   5        3.50      -63.94     78.90 o 
  20   8   5      357.11      650.88    105.67 o 
  21   8   5      732.01     1068.68    120.29 o 
   1   9   5     1126.46     1063.72     68.63 o 
   2   9   5      142.66      151.70     43.36 o 
   3   9   5     5272.19     5474.59    154.34 o 
   4   9   5      387.23      416.82     89.19 o 
   5   9   5      178.85      132.07     66.34 o 
   6   9   5     1500.85     1358.72    105.15 o 
   7   9   5       20.85        3.14     58.51 o 
   8   9   5      430.18      531.40     79.02 o 
   9   9   5     1162.76     1141.27     90.36 o 
  10   9   5       31.63       89.05     59.76 o 
  11   9   5     3676.67     3951.88    154.26 o 
  12   9   5      166.55       93.93     63.09 o 
  13   9   5      808.54      851.06     89.45 o 
  14   9   5       25.69      -19.07     88.08 o 
  15   9   5      203.73      297.70     71.61 o 
  16   9   5      109.17       71.33     69.15 o 
  17   9   5       50.79      120.44     69.56 o 
  18   9   5      732.60      696.27    110.61 o 
  19   9   5        7.71      -58.35     79.06 o 
  20   9   5       18.78      -27.81     82.82 o 
  21   9   5       65.89      -80.39     80.39 o 
   1  10   5      120.46       65.08     49.31 o 
   2  10   5      154.75      128.31     42.28 o 
   3  10   5       15.36       22.44     43.24 o 
   4  10   5        0.08      -41.24     50.91 o 
   5  10   5      935.11     1104.56    100.14 o 
   6  10   5     3136.84     2863.27    192.19 o 
   7  10   5      160.78      178.92     69.03 o 
   8  10   5     1620.04     1608.85    102.98 o 
   9  10   5       81.89       65.20     57.34 o 
  10  10   5      885.51      912.99     86.50 o 
  11  10   5      622.90      458.81     82.93 o 
  12  10   5       19.16       56.87     69.59 o 
  13  10   5      945.59      985.80    104.20 o 
  14  10   5      640.91      623.11    145.49 o 
  15  10   5        5.72      -60.18     60.18 o 
  16  10   5       84.43        1.63     62.41 o 
  17  10   5      785.16      805.75    107.43 o 
  18  10   5        2.03       43.18    109.26 o 
  19  10   5     1238.25     1139.63    134.99 o 
  20  10   5      458.66      467.77     98.71 o 
   1  11   5      751.44      759.08     76.59 o 
   2  11   5       54.81       58.57     51.92 o 
   3  11   5        2.35      122.60     82.60 o 
   4  11   5        2.15      -61.23     61.23 o 
   5  11   5       66.21       58.67     71.14 o 
   6  11   5      766.72      891.59    108.22 o 
   7  11   5       36.77      -80.56     80.56 o 
   8  11   5     1461.95     1330.58    108.10 o 
   9  11   5      574.06      409.84     79.86 o 
  10  11   5      436.22      440.33    110.39 o 
  11  11   5      218.41      267.47     77.36 o 
  12  11   5     1248.38     1390.23    115.76 o 
  13  11   5      558.57      496.71    103.25 o 
  14  11   5       71.66       15.43     70.85 o 
  15  11   5      116.45      186.20     81.57 o 
  16  11   5      745.10      606.58     88.77 o 
  17  11   5        2.31      -11.43     73.25 o 
  18  11   5     1441.22     1379.51    244.72 o 
  19  11   5        0.26      -38.78     83.20 o 
  20  11   5      437.43      568.35    107.69 o 
   1  12   5     2335.85     2257.67    116.22 o 
   2  12   5     2242.37     2211.37    116.05 o 
   3  12   5      828.01      794.23    100.23 o 
   4  12   5      401.66      333.17     94.43 o 
   5  12   5     3414.95     3559.10    182.72 o 
   6  12   5        3.88      -64.57     64.57 o 
   7  12   5        5.13      129.71     95.20 o 
   8  12   5       46.59      108.78     63.53 o 
   9  12   5      288.91      171.06     97.88 o 
  10  12   5       23.02       15.83     65.38 o 
  11  12   5     1892.66     2199.54    140.58 o 
  12  12   5      387.63      223.24     77.70 o 
  13  12   5      138.18       85.75     81.62 o 
  14  12   5       29.08       89.25     75.74 o 
  15  12   5     1454.81     1445.80    143.11 o 
  16  12   5      194.27      172.25     80.17 o 
  17  12   5      260.54       66.49     85.02 o 
  18  12   5     1951.91     1996.20    147.40 o 
  19  12   5      800.01      616.32    105.99 o 
   1  13   5     2003.64     1859.13    108.61 o 
   2  13   5     4847.93     4754.33    161.58 o 
   3  13   5       82.40       79.91     70.23 o 
   4  13   5      328.20      238.67     79.92 o 
   5  13   5      760.60      577.41     94.47 o 
   6  13   5      539.50      480.90     92.77 o 
   7  13   5      802.82      761.34    128.23 o 
   8  13   5      642.46      710.10     90.28 o 
   9  13   5       25.83       22.44     65.98 o 
  10  13   5      827.45      725.21     94.53 o 
  11  13   5      989.61      776.46     97.72 o 
  12  13   5      158.46      206.40     90.30 o 
  13  13   5        3.92      -31.93     68.46 o 
  14  13   5      371.49      433.92     98.37 o 
  15  13   5      554.69      476.66     90.88 o 
  16  13   5      275.80      381.32     92.53 o 
  17  13   5        5.42        6.06     81.47 o 
  18  13   5      366.61      253.77    183.95 o 
  19  13   5      542.46      385.23    110.37 o 
   1  14   5        3.60       39.69     52.32 o 
   2  14   5       78.56       57.03     71.40 o 
   3  14   5        2.70       50.50     71.31 o 
   4  14   5      520.08      432.68     90.76 o 
   5  14   5       18.65      -14.90     68.89 o 
   6  14   5     1356.82     1162.20    159.24 o 
   7  14   5     1318.32     1413.62    134.93 o 
   8  14   5      149.59       80.41     67.94 o 
   9  14   5      351.59      286.82     79.99 o 
  10  14   5      454.79      394.48     85.88 o 
  11  14   5     1707.33     1606.96    177.37 o 
  12  14   5      152.96      288.75    117.06 o 
  13  14   5      618.64      689.08     97.69 o 
  14  14   5      118.00       59.41     97.75 o 
  15  14   5        2.59      -58.89     72.87 o 
  16  14   5      155.36      172.82     83.81 o 
  17  14   5       47.29      -15.65     82.20 o 
  18  14   5      198.76      170.89     90.34 o 
   1  15   5     2809.49     2861.60    193.43 o 
   2  15   5      938.81      925.39    112.09 o 
   3  15   5        3.74       28.77     69.92 o 
   4  15   5       81.89      173.48     80.94 o 
   5  15   5      548.36      535.71     98.52 o 
   6  15   5      209.29      176.16     84.72 o 
   7  15   5      164.63       37.61     67.32 o 
   8  15   5     2455.46     2456.07    170.02 o 
   9  15   5        3.51      -65.62     65.62 o 
  10  15   5     1864.13     1827.45    133.45 o 
  11  15   5        9.91       29.75     71.27 o 
  12  15   5      375.09      329.08     84.56 o 
  13  15   5      429.45      483.97     94.29 o 
  14  15   5      122.96      161.81     89.41 o 
  15  15   5      519.25      582.88    176.53 o 
  16  15   5      251.97      380.40    110.93 o 
  17  15   5      882.01      756.93    133.78 o 
  18  15   5      254.99      294.24     98.69 o 
   1  16   5      282.32      269.21     99.86 o 
   2  16   5      376.89      326.76     87.96 o 
   3  16   5      241.06      290.45     88.16 o 
   4  16   5     2012.92     1866.59    146.46 o 
   5  16   5     1485.73     1550.58    284.47 o 
   6  16   5      473.10      382.52    102.90 o 
   7  16   5      227.20      271.10     78.26 o 
   8  16   5      516.02      452.34     86.15 o 
   9  16   5      810.82      989.15    105.55 o 
  10  16   5       50.40      -66.23     66.23 o 
  11  16   5     3417.22     3471.71    258.09 o 
  12  16   5      687.33      684.33    100.34 o 
  13  16   5      616.19      592.86     99.99 o 
  14  16   5        0.16       22.77    102.69 o 
  15  16   5     1157.70      854.95    132.64 o 
  16  16   5     1125.67     1554.50    261.45 o 
  17  16   5        5.46      -78.43    107.59 o 
   1  17   5      226.02      252.99     81.89 o 
   2  17   5      827.32      837.89    110.24 o 
   3  17   5      939.54      705.28    106.50 o 
   4  17   5       79.63       46.73     78.93 o 
   5  17   5        0.12      -70.03     70.03 o 
   6  17   5      911.61     1031.89    127.32 o 
   7  17   5      334.42      234.29     78.52 o 
   8  17   5      577.82      605.54     92.53 o 
   9  17   5       51.22      -35.17     78.48 o 
  10  17   5        8.30      -21.45     71.14 o 
  11  17   5      201.08       55.17     80.83 o 
  12  17   5      952.09     1059.40    115.26 o 
  13  17   5      366.07      367.44     90.27 o 
  14  17   5        1.06      -67.85     72.40 o 
  15  17   5     1297.34     1184.84    166.39 o 
  16  17   5      240.53      150.45    101.82 o 
  17  17   5      280.99      171.54     93.94 o 
   1  18   5      105.70      110.08     83.76 o 
   2  18   5      833.25     1016.11    119.72 o 
   3  18   5      700.94      778.37    115.27 o 
   4  18   5     1083.52     1257.38    134.91 o 
   5  18   5       81.67      117.38     88.70 o 
   6  18   5     1501.65     1612.58    124.43 o 
   7  18   5      151.04      128.11     74.57 o 
   8  18   5       59.58        8.12     72.84 o 
   9  18   5       62.37       66.22     77.10 o 
  10  18   5      332.36      273.96     87.48 o 
  11  18   5       19.69       48.50     78.30 o 
  12  18   5      227.82      333.17    128.77 o 
  13  18   5      133.79       99.96     85.01 o 
  14  18   5       60.62       70.06     86.48 o 
  15  18   5      261.23      191.70    153.70 o 
  16  18   5      294.80       79.17     97.55 o 
   1  19   5      913.78      849.84    115.58 o 
   2  19   5     2495.03     2704.47    195.47 o 
   3  19   5      930.77     1071.82    169.79 o 
   4  19   5      180.98      153.75     89.45 o 
   5  19   5      241.22      209.17     93.40 o 
   6  19   5        7.14       13.46     71.59 o 
   7  19   5      156.73       26.95     75.62 o 
   8  19   5        1.71      -69.83     69.83 o 
   9  19   5      650.93      617.56    142.15 o 
  10  19   5       80.57      140.74     84.63 o 
  11  19   5     1386.90     1195.13    125.55 o 
  12  19   5      222.42      120.83     87.54 o 
  13  19   5     1327.38     1250.99    125.91 o 
  14  19   5      143.96      -14.05     86.20 o 
  15  19   5       15.08       43.88     87.27 o 
   1  20   5     1064.06     1222.46    133.19 o 
   2  20   5     1373.30     1119.99    136.54 o 
   3  20   5        9.66       26.39     86.35 o 
   4  20   5     1061.30     1059.85    133.91 o 
   5  20   5      526.25      499.52    112.60 o 
   6  20   5     2378.92     2417.39    154.80 o 
   7  20   5        1.85      -14.47     71.97 o 
   8  20   5      280.89      289.84     88.59 o 
   9  20   5     1066.73     1317.65    129.53 o 
  10  20   5       40.37       96.80     84.89 o 
  11  20   5        6.69       43.56     84.78 o 
  12  20   5       56.94      -41.35     85.74 o 
  13  20   5        8.96       17.28     85.71 o 
  14  20   5      112.98       85.78     91.98 o 
   1  21   5        0.58       47.84    137.40 o 
   2  21   5      749.92      506.16    111.96 o 
   3  21   5     2466.82     2733.27    277.39 o 
   4  21   5      120.03      105.84     97.71 o 
   5  21   5      363.88      334.07    157.20 o 
   6  21   5      207.12      135.81     85.85 o 
   7  21   5       84.79       42.32     90.91 o 
   8  21   5       16.10        0.97     76.88 o 
   9  21   5       57.00       93.27     86.34 o 
  10  21   5       38.36       58.41     82.78 o 
  11  21   5      263.54       72.56     91.42 o 
  12  21   5        4.01      -27.73     82.67 o 
  13  21   5      436.03      581.33    109.32 o 
   1  22   5        7.52      -40.74    202.76 o 
   2  22   5      154.11      183.53     99.13 o 
   3  22   5       45.59      -85.58    101.81 o 
   4  22   5      744.66      641.41    126.60 o 
   5  22   5       41.37       17.62     75.67 o 
   6  22   5      535.14      730.08    108.39 o 
   7  22   5        4.79       38.54     86.62 o 
   8  22   5       52.88       46.64     83.61 o 
   9  22   5      239.40      314.63     94.72 o 
  10  22   5      656.72      685.21    112.92 o 
  11  22   5       99.70      126.94     88.01 o 
  12  22   5      314.11      657.42    112.10 o 
   1  23   5      575.88      765.48    198.85 o 
   2  23   5      362.55      566.53    185.16 o 
   3  23   5      260.00      376.84    111.96 o 
   4  23   5      550.37      622.55    106.19 o 
   5  23   5       41.46      -12.01     82.96 o 
   6  23   5      340.34      306.34     94.89 o 
   7  23   5      349.83      229.52     94.89 o 
   8  23   5      982.17      822.90    114.82 o 
   9  23   5       54.35        0.82     86.55 o 
  10  23   5      148.90       96.85     89.02 o 
   1  24   5      175.76       23.55    173.79 o 
   2  24   5       41.73       42.10    163.78 o 
   3  24   5      145.83       84.91     86.05 o 
   4  24   5      898.08     1051.97    123.06 o 
   5  24   5      149.88      280.94     94.60 o 
   6  24   5       54.41      -54.95     83.82 o 
   7  24   5      146.48      407.37    102.71 o 
   8  24   5        1.37      -15.45     86.97 o 
   9  24   5        1.52      -30.16     88.57 o 
   1  25   5       20.85      -38.41    156.41 o 
   2  25   5        0.67      -90.24    163.78 o 
   3  25   5      188.26       34.16    169.45 o 
   4  25   5       74.56      115.74     91.37 o 
   5  25   5       27.31      144.20     97.14 o 
   6  25   5       62.44       37.85     91.66 o 
   1  26   5       70.00      208.55    185.70 o 
   2  26   5      625.89      814.37    160.48 o 
   3  26   5        8.71      -52.40    122.67 o 
   0   0   6     9311.51     8829.44    339.92 o 
   1   0   6     5399.92     5426.64    188.60 o 
   2   0   6     3213.22     2881.03    142.96 o 
   3   0   6       26.16       44.79     64.21 o 
   4   0   6    28392.92    27452.54    512.23 o 
   5   0   6     1089.84     1197.64     99.67 o 
   6   0   6     8510.76     7797.91    463.45 o 
   7   0   6    12761.88    12597.77    504.00 o 
   8   0   6     1611.18     1751.58    185.86 o 
   9   0   6      141.88      136.52     79.53 o 
  10   0   6     8276.17     8428.50    275.87 o 
  11   0   6       85.92       95.27     83.00 o 
  12   0   6     3957.65     4019.73    201.35 o 
  13   0   6     5294.73     5774.62    318.40 o 
  14   0   6     9657.71     9850.70    453.00 o 
  15   0   6      761.74      633.50    158.34 o 
  16   0   6      996.41     1297.09    190.64 o 
  17   0   6      478.09      359.64    158.32 o 
  18   0   6     5252.23     5245.61    342.65 o 
  19   0   6     1553.03     1702.12    221.00 o 
  20   0   6     1644.70     1892.40    336.00 o 
   0   1   6     1085.90     1238.66    129.88 o 
   1   1   6     2238.84     2169.33     91.06 o 
   2   1   6       47.61       48.22     56.65 o 
   3   1   6     3448.80     3325.61    117.90 o 
   4   1   6     3479.08     3191.11    115.68 o 
   5   1   6     3432.08     3400.27    120.15 o 
   6   1   6      513.63      648.69    104.65 o 
   7   1   6     1819.74     1868.71    146.05 o 
   8   1   6      168.58      171.76     77.69 o 
   9   1   6       68.34       66.31     53.39 o 
  10   1   6     1219.95     1404.67    100.58 o 
  11   1   6     1391.32     1389.56     93.41 o 
  12   1   6      363.64      524.30     72.18 o 
  13   1   6     1984.14     1909.22    150.10 o 
  14   1   6      156.04      121.88     72.94 o 
  15   1   6        4.08      -45.63     68.17 o 
  16   1   6     1048.55     1063.86    106.42 o 
  17   1   6      251.53      314.73    101.51 o 
  18   1   6       40.15       23.19     93.35 o 
  19   1   6       38.26      -23.86     97.51 o 
  20   1   6      376.95      193.31    155.37 o 
   0   2   6     3836.90     3924.86    195.92 o 
   1   2   6     2297.17     2396.47    101.69 o 
   2   2   6    20084.28    19390.80    298.58 o 
   3   2   6     3079.35     3211.00    136.85 o 
   4   2   6     3128.75     2906.51    160.50 o 
   5   2   6     1788.21     1684.48    128.54 o 
   6   2   6      544.31      704.91     81.77 o 
   7   2   6       43.66       22.47     68.77 o 
   8   2   6     6175.69     6527.45    225.53 o 
   9   2   6     1694.89     1791.18    102.85 o 
  10   2   6     3004.32     3339.32    160.71 o 
  11   2   6      298.29      333.48     76.87 o 
  12   2   6    10966.45    11669.72    270.16 o 
  13   2   6     1456.14     1609.69    119.65 o 
  14   2   6     1818.39     1818.44    143.73 o 
  15   2   6      657.12      672.63     93.43 o 
  16   2   6     1709.82     2033.24    134.04 o 
  17   2   6      377.01      368.94     89.72 o 
  18   2   6     1507.84     1565.09    150.69 o 
  19   2   6     1244.91     1386.70    146.51 o 
   0   3   6       32.39       17.13     72.08 o 
   1   3   6     6415.48     6132.61    160.61 o 
   2   3   6     1184.85     1204.93     83.77 o 
   3   3   6     1327.18     1244.58     79.17 o 
   4   3   6     1134.65      983.82     71.69 o 
   5   3   6     7658.83     7140.18    234.88 o 
   6   3   6      178.21       41.38     62.43 o 
   7   3   6      933.94      904.97     90.29 o 
   8   3   6      199.23      149.22     70.43 o 
   9   3   6     3665.30     3885.14    160.16 o 
  10   3   6     1313.82     1495.36    163.68 o 
  11   3   6     1405.98     1294.10    118.21 o 
  12   3   6       55.36       37.76     71.15 o 
  13   3   6     6322.61     6618.52    202.43 o 
  14   3   6      353.33      449.30     86.94 o 
  15   3   6     1239.32     1164.76    109.76 o 
  16   3   6     1285.44     1462.50    117.12 o 
  17   3   6       26.97       15.62     74.57 o 
  18   3   6      392.31      316.05     88.08 o 
  19   3   6     2984.52     3243.23    204.99 o 
   0   4   6     6847.01     6665.17    234.87 o 
   1   4   6       15.87        0.95     50.69 o 
   2   4   6      283.58      277.37     58.30 o 
   3   4   6     3082.32     3051.43    119.88 o 
   4   4   6     2191.93     2244.39    104.17 o 
   5   4   6       51.98       50.38     64.10 o 
   6   4   6     1575.00     1627.35    109.45 o 
   7   4   6       51.37      202.36     66.95 o 
   8   4   6      337.62      318.14     87.76 o 
   9   4   6     1247.98     1286.88    103.84 o 
  10   4   6     1386.87     1545.76    113.44 o 
  11   4   6     2046.08     1973.95    126.09 o 
  12   4   6     2048.70     2059.66    128.35 o 
  13   4   6       18.74      128.94     73.10 o 
  14   4   6     4649.89     4908.74    189.62 o 
  15   4   6      119.01      165.09     75.75 o 
  16   4   6        7.77      -70.00     70.00 o 
  17   4   6     3166.86     3156.70    162.06 o 
  18   4   6      280.70      390.30     89.02 o 
  19   4   6      199.65      103.88     84.46 o 
   0   5   6     2872.35     2653.15    159.87 o 
   1   5   6     7040.02     6986.83    170.20 o 
   2   5   6       93.99       96.77     51.97 o 
   3   5   6     5326.05     5262.18    147.56 o 
   4   5   6      120.04      106.06     68.43 o 
   5   5   6     1333.65     1149.95    108.01 o 
   6   5   6     1551.56     1590.30    110.64 o 
   7   5   6     4553.94     4627.57    188.17 o 
   8   5   6     2011.85     2231.50    192.32 o 
   9   5   6     8464.04     8407.62    222.42 o 
  10   5   6       15.36       24.35     70.94 o 
  11   5   6     7020.97     7539.90    247.68 o 
  12   5   6       19.11      -70.26     70.26 o 
  13   5   6     2218.96     2362.09    140.19 o 
  14   5   6     1169.88     1215.46    109.28 o 
  15   5   6      846.41      899.07    101.67 o 
  16   5   6      242.96      258.49     94.26 o 
  17   5   6     1961.68     2155.11    141.41 o 
  18   5   6        2.92        6.33     76.07 o 
  19   5   6     1243.51     1392.80    121.83 o 
   0   6   6      140.71      131.80     82.04 o 
   1   6   6      439.92      439.44     61.33 o 
   2   6   6        1.83       12.64     48.42 o 
   3   6   6     1271.11     1234.42    121.19 o 
   4   6   6       21.64        1.07     63.99 o 
   5   6   6        5.45      -19.11     64.78 o 
   6   6   6      254.96      247.91     78.63 o 
   7   6   6      285.00      260.34     72.60 o 
   8   6   6        1.71       86.83     67.02 o 
   9   6   6       90.13       98.92     68.64 o 
  10   6   6       10.34       18.75     64.79 o 
  11   6   6      236.42      158.04     72.54 o 
  12   6   6       65.02      -23.85     68.10 o 
  13   6   6      231.91      165.09     76.80 o 
  14   6   6       39.43      -64.50     76.74 o 
  15   6   6       12.80      -66.72     66.72 o 
  16   6   6      231.81      135.88     81.51 o 
  17   6   6        5.37      -96.52    108.91 o 
  18   6   6      128.70       78.76     79.20 o 
  19   6   6       52.64       45.28     81.12 o 
   0   7   6     1266.15     1258.86    152.06 o 
   1   7   6     6439.02     6406.40    232.41 o 
   2   7   6      672.83      564.11     63.77 o 
   3   7   6     3432.30     3566.67    168.87 o 
   4   7   6      613.69      667.96     89.85 o 
   5   7   6     1236.71     1430.76    115.56 o 
   6   7   6      867.74     1004.52    103.57 o 
   7   7   6     2102.41     1899.57    141.99 o 
   8   7   6     1623.78     1466.06    110.68 o 
   9   7   6     8645.33     8813.81    231.51 o 
  10   7   6      143.74      138.35     72.55 o 
  11   7   6     7457.42     7894.84    220.37 o 
  12   7   6      300.31      307.71     87.29 o 
  13   7   6     2879.47     2804.05    173.81 o 
  14   7   6      158.22      330.04     80.71 o 
  15   7   6      500.86      551.54     91.12 o 
  16   7   6      254.05      154.06     82.62 o 
  17   7   6     1600.59     1970.28    135.72 o 
  18   7   6       61.46       43.31     79.18 o 
  19   7   6      705.38      781.78    141.59 o 
   0   8   6     3671.09     3909.72    182.46 o 
   1   8   6        6.52        4.56     47.81 o 
   2   8   6        4.28       20.11     47.10 o 
   3   8   6        8.75      -55.65     55.65 o 
   4   8   6        7.98      -14.90     64.58 o 
   5   8   6       87.28       11.53     67.07 o 
   6   8   6      369.50      362.82     81.79 o 
   7   8   6        0.53      119.41     71.78 o 
   8   8   6     1452.76     1553.97    125.36 o 
   9   8   6     1353.68     1366.32     98.87 o 
  10   8   6     2050.28     2085.76    129.23 o 
  11   8   6       44.39       -4.34     66.79 o 
  12   8   6       24.75       93.94     76.34 o 
  13   8   6      365.74      190.75     79.14 o 
  14   8   6      299.15      333.96     81.76 o 
  15   8   6      442.05      451.70     92.74 o 
  16   8   6       43.03       46.67     77.76 o 
  17   8   6      557.75      557.73    104.73 o 
  18   8   6      228.13      154.35     95.62 o 
   0   9   6      987.75     1085.80    289.34 o 
   1   9   6     7364.96     7169.08    168.98 o 
   2   9   6       66.43       76.02     63.76 o 
   3   9   6      501.18      410.13     80.71 o 
   4   9   6     1020.44     1054.08    158.80 o 
   5   9   6     2330.93     2469.32    146.36 o 
   6   9   6       13.83       48.88     66.28 o 
   7   9   6      500.03      696.64    100.58 o 
   8   9   6       12.28      182.80     79.17 o 
   9   9   6     8122.85     8589.36    269.20 o 
  10   9   6       17.32       15.22     66.18 o 
  11   9   6     2709.85     2892.29    148.79 o 
  12   9   6       13.27      -30.21     69.56 o 
  13   9   6      257.39      284.04     80.42 o 
  14   9   6       63.22       39.18     73.60 o 
  15   9   6      818.93      899.26    105.33 o 
  16   9   6        9.99      -59.43     82.16 o 
  17   9   6      440.74      361.46    100.69 o 
  18   9   6        4.44       -6.53     85.23 o 
   0  10   6    10066.09     9767.61    384.26 o 
   1  10   6     1133.40     1070.69     96.57 o 
   2  10   6     3916.07     4285.98    177.99 o 
   3  10   6      461.13      466.20     91.42 o 
   4  10   6       59.54       65.89     66.55 o 
   5  10   6        3.26      -18.42     64.80 o 
   6  10   6     1125.15     1219.05    114.65 o 
   7  10   6     2289.22     2315.42    145.60 o 
   8  10   6     1544.09     1782.14    134.20 o 
   9  10   6     1281.58     1445.24    111.75 o 
  10  10   6      296.90      249.56     75.25 o 
  11  10   6      445.15      474.46     84.77 o 
  12  10   6     2632.33     2949.94    154.00 o 
  13  10   6      505.63      616.29    104.06 o 
  14  10   6      821.03     1012.34    118.08 o 
  15  10   6      492.64      411.27    101.65 o 
  16  10   6     1783.29     1892.31    150.77 o 
  17  10   6     1315.79     1616.96    146.72 o 
  18  10   6      335.03      204.78     97.43 o 
   0  11   6      151.04      150.46     75.39 o 
   1  11   6     4870.66     4998.11    160.28 o 
   2  11   6       77.19      112.70     69.75 o 
   3  11   6     1056.99     1184.81    108.31 o 
   4  11   6     2192.05     2261.03    193.99 o 
   5  11   6       12.75      -26.52     62.88 o 
   6  11   6        2.57       16.80     71.99 o 
   7  11   6     1938.45     1949.43    135.66 o 
   8  11   6      527.00      539.75     82.97 o 
   9  11   6       29.60       99.04     67.01 o 
  10  11   6      138.34      238.82    133.79 o 
  11  11   6     2505.98     2481.34    182.87 o 
  12  11   6        1.25       54.05     82.32 o 
  13  11   6     1599.16     1804.86    188.23 o 
  14  11   6       10.73      -78.60     78.60 o 
  15  11   6      336.77      424.55    111.41 o 
  16  11   6       50.25       23.09     84.68 o 
  17  11   6      417.50      340.82    100.85 o 
   0  12   6    17413.34    17316.98    797.51 o 
   1  12   6     1866.45     1855.07    164.16 o 
   2  12   6     1696.33     1807.00    149.54 o 
   3  12   6       65.04       82.59     81.27 o 
   4  12   6     4236.85     4067.94    295.16 o 
   5  12   6     1147.05     1015.31    135.54 o 
   6  12   6     1278.60     1158.01    131.63 o 
   7  12   6     1228.56      906.96    126.08 o 
   8  12   6     1813.13     1847.22    138.78 o 
   9  12   6      535.48      329.08     90.33 o 
  10  12   6     5234.38     5354.52    205.87 o 
  11  12   6      164.68       57.53    154.66 o 
  12  12   6      159.40      209.48    113.10 o 
  13  12   6      900.74     1007.72    118.73 o 
  14  12   6     3695.47     4130.10    207.90 o 
  15  12   6      350.68      193.33     94.63 o 
  16  12   6     1365.52     1236.06    133.64 o 
  17  12   6      123.50       58.84     94.36 o 
   0  13   6      833.49      784.54    127.87 o 
   1  13   6      360.86      326.40    122.45 o 
   2  13   6      267.99      260.94     93.17 o 
   3  13   6      107.52      184.42     89.38 o 
   4  13   6      174.00      335.53     96.75 o 
   5  13   6      430.29      673.86    115.46 o 
   6  13   6       59.58       86.60    132.38 o 
   7  13   6        6.36       67.95     85.26 o 
   8  13   6       42.81      111.45     77.40 o 
   9  13   6      977.35      978.46    121.36 o 
  10  13   6      276.61      487.58     96.04 o 
  11  13   6       87.63       25.00     80.03 o 
  12  13   6     1145.17     1350.71    149.35 o 
  13  13   6      825.10      883.29    122.15 o 
  14  13   6       26.59      -85.85     85.85 o 
  15  13   6       90.96      156.89     93.09 o 
  16  13   6      197.43      174.95     97.31 o 
   0  14   6     4795.73     4078.31    436.41 o 
   1  14   6     2221.52     2377.47    177.87 o 
   2  14   6     9317.32     9467.37    308.45 o 
   3  14   6      105.01      198.60     86.41 o 
   4  14   6     2178.19     2315.00    173.14 o 
   5  14   6     1952.23     1973.50    194.80 o 
   6  14   6     1058.38     1223.68    159.16 o 
   7  14   6     1428.54     1482.65    153.29 o 
   8  14   6     3058.46     3363.07    215.73 o 
   9  14   6      484.38      629.90     98.67 o 
  10  14   6     7766.49     7364.83    263.65 o 
  11  14   6       78.54      -30.44     78.08 o 
  12  14   6     6646.91     6671.56    277.10 o 
  13  14   6     2697.55     2639.35    229.02 o 
  14  14   6      320.23      399.74    102.15 o 
  15  14   6     1295.61     1531.11    196.22 o 
  16  14   6     4083.37     4321.60    214.43 o 
   0  15   6     1230.33     1799.71    316.69 o 
   1  15   6      800.15      923.90    121.10 o 
   2  15   6       27.82       49.25     87.57 o 
   3  15   6      349.50      284.83     93.73 o 
   4  15   6      547.76      372.86    106.41 o 
   5  15   6     4066.91     3845.18    210.73 o 
   6  15   6      200.17      119.69     91.00 o 
   7  15   6      482.71      518.31    110.20 o 
   8  15   6      204.99      222.56     95.32 o 
   9  15   6      996.07     1090.62    125.98 o 
  10  15   6      437.15      554.67    104.12 o 
  11  15   6      161.20      117.58     87.64 o 
  12  15   6      584.29      579.56    106.06 o 
  13  15   6      800.35      857.22    304.00 o 
  14  15   6      418.77      431.20    105.78 o 
  15  15   6      923.01      967.69    126.75 o 
   0  16   6     8026.43     7642.98    540.69 o 
   1  16   6      311.60      115.86    229.79 o 
   2  16   6     1115.64     1122.09    133.79 o 
   3  16   6     1850.63     2156.80    311.81 o 
   4  16   6     3735.85     4002.28    217.36 o 
   5  16   6     1335.40     1340.96    142.81 o 
   6  16   6     2261.89     2609.44    190.59 o 
   7  16   6      605.29      802.01    148.28 o 
   8  16   6     2387.90     2440.64    177.82 o 
   9  16   6     1424.03     1499.81    135.91 o 
  10  16   6     3880.44     3822.09    198.83 o 
  11  16   6     1882.69     1958.05    149.73 o 
  12  16   6     1172.01     1176.92    128.98 o 
  13  16   6       45.15      -73.61     91.25 o 
  14  16   6     3815.52     3969.40    275.09 o 
   0  17   6      165.27      -50.21    193.10 o 
   1  17   6     1827.05     1872.76    231.69 o 
   2  17   6        2.41       87.21     89.89 o 
   3  17   6     2367.16     2655.62    198.79 o 
   4  17   6     1148.04     1152.12    138.06 o 
   5  17   6     1253.15     1275.04    144.27 o 
   6  17   6        3.11      -46.03    114.77 o 
   7  17   6     5499.11     5636.72    223.50 o 
   8  17   6      171.52       84.55     85.71 o 
   9  17   6     1171.35     1100.02    125.57 o 
  10  17   6     1378.46     1318.63    133.78 o 
  11  17   6     2139.42     2388.59    166.30 o 
  12  17   6       13.58       22.25     88.63 o 
  13  17   6     3119.15     3163.98    213.98 o 
   0  18   6       73.44      436.41    227.86 o 
   1  18   6      761.32      750.09    175.36 o 
   2  18   6     1828.16     2272.07    257.80 o 
   3  18   6      912.16     1204.45    238.38 o 
   4  18   6      129.58       39.24     97.88 o 
   5  18   6      559.18      567.87    119.58 o 
   6  18   6     1028.13     1232.73    147.42 o 
   7  18   6       38.55       57.89     80.03 o 
   8  18   6     1714.10     1889.12    187.73 o 
   9  18   6     1993.20     2089.31    156.16 o 
  10  18   6        5.90      112.37     94.00 o 
  11  18   6      572.25      688.59    114.27 o 
  12  18   6     1708.78     1887.74    156.40 o 
   0  19   6     1948.52     1703.16    328.27 o 
   1  19   6     4963.61     4929.96    360.48 o 
   2  19   6      184.18      208.08    157.01 o 
   3  19   6     3145.04     2901.31    231.00 o 
   4  19   6        1.68      131.85    102.99 o 
   5  19   6     3175.00     3329.90    215.11 o 
   6  19   6      582.35      587.09    105.99 o 
   7  19   6      155.74      209.93     94.22 o 
   8  19   6      528.11      701.31    161.10 o 
   9  19   6     4263.45     3790.65    199.85 o 
  10  19   6       10.56      100.02     90.47 o 
  11  19   6     5351.39     5350.61    235.14 o 
   0  20   6      753.20     1208.82    301.24 o 
   1  20   6      378.19      463.78    173.39 o 
   2  20   6       40.04      118.13    175.72 o 
   3  20   6       13.08     -141.93    141.93 o 
   4  20   6      132.34       88.35    104.28 o 
   5  20   6      104.98       13.11    101.19 o 
   6  20   6       49.38        3.65     80.49 o 
   7  20   6      316.97      261.49     98.05 o 
   8  20   6      605.95      573.77    109.22 o 
   9  20   6        1.15       -5.04     85.85 o 
  10  20   6       10.61      109.13     96.14 o 
   0  21   6      272.91      270.34    251.03 o 
   1  21   6      513.97      483.14    193.83 o 
   2  21   6       40.98      101.78    161.65 o 
   3  21   6     6082.50     6021.82    416.45 o 
   4  21   6       80.74       42.87    100.46 o 
   5  21   6     1857.02     2061.51    156.40 o 
   6  21   6      391.58      425.52    103.72 o 
   7  21   6      910.06      957.53    124.49 o 
   8  21   6      418.07      344.45    103.64 o 
   0  22   6     2087.23     1537.09    351.45 o 
   1  22   6        8.19      159.40    164.39 o 
   2  22   6      709.60      572.98    192.40 o 
   3  22   6      162.26      433.88    185.16 o 
   4  22   6       52.22      260.36    176.94 o 
   5  22   6        2.32      -64.31    108.14 o 
   6  22   6      548.23      459.97    110.19 o 
   7  22   6      469.30      100.41    254.89 o 
   0  23   6      114.36      142.90    243.31 o 
   1  23   6     1270.95     1287.63    241.58 o 
   2  23   6        6.79     -101.96    168.00 o 
   3  23   6      772.02     1107.49    233.65 o 
   4  23   6       96.03      372.23    200.04 o 
   1   1   7      236.27      241.11     56.08 o 
   2   1   7     1465.75     1340.16     87.95 o 
   3   1   7      143.66       92.78     51.67 o 
   4   1   7      363.07      483.19     73.55 o 
   5   1   7      643.06      508.97    100.04 o 
   6   1   7      447.88      590.94    101.91 o 
   7   1   7      234.21       44.30     80.34 o 
   8   1   7      749.51      799.29    116.92 o 
   9   1   7      106.94      -64.75     64.75 o 
  10   1   7      281.19      227.51     81.05 o 
  11   1   7        5.24      -23.88     72.53 o 
  12   1   7     1060.43     1297.13    135.96 o 
  13   1   7      190.33      128.35     98.97 o 
  14   1   7      813.33      656.59    162.77 o 
  15   1   7      403.15      491.00    120.53 o 
  16   1   7      111.69       43.74    104.16 o 
   1   2   7       27.64       27.77     50.44 o 
   2   2   7      199.30      136.59     53.79 o 
   3   2   7       49.71       74.93     55.44 o 
   4   2   7      195.84       78.71     69.01 o 
   5   2   7      289.73      404.72     92.27 o 
   6   2   7      347.76      351.78     95.60 o 
   7   2   7      262.34      127.89     84.49 o 
   8   2   7      135.11      -16.68     83.22 o 
   9   2   7     1043.70     1330.36    115.10 o 
  10   2   7       65.89       91.99     93.29 o 
  11   2   7      611.95      634.22     98.03 o 
  12   2   7        2.84       13.05     74.18 o 
  13   2   7        7.13      -12.21     77.62 o 
  14   2   7      434.49      475.41    117.41 o 
  15   2   7      619.49      540.83    120.49 o 
  16   2   7        3.59      -21.86    100.34 o 
   1   3   7       27.91       31.48     48.62 o 
   2   3   7      191.48      183.44     59.30 o 
   3   3   7        6.99      -32.20     64.53 o 
   4   3   7       32.08      -47.83     67.40 o 
   5   3   7        0.01        5.75     72.02 o 
   6   3   7      453.60      485.79     96.42 o 
   7   3   7      341.68      305.28     92.81 o 
   8   3   7      612.36      738.73    131.00 o 
   9   3   7       25.60      162.43     74.96 o 
  10   3   7       43.50       -1.58     69.92 o 
  11   3   7      316.62      302.39     87.17 o 
  12   3   7      100.25       32.54     92.47 o 
  13   3   7      227.71      274.50     89.31 o 
  14   3   7      952.56      898.88    109.26 o 
  15   3   7       49.58        8.67     79.86 o 
  16   3   7        1.24      104.94    104.19 o 
   1   4   7      146.18      104.00     59.54 o 
   2   4   7        1.70      -17.73     52.53 o 
   3   4   7       85.28       63.59     67.28 o 
   4   4   7      157.55       59.74     66.97 o 
   5   4   7      710.75      768.97     96.33 o 
   6   4   7      372.40      285.66     92.51 o 
   7   4   7      204.36      159.75     87.07 o 
   8   4   7      629.07      658.88    107.44 o 
   9   4   7       41.90       81.01     74.28 o 
  10   4   7       58.28      132.22     78.30 o 
  11   4   7      198.21      144.42     79.72 o 
  12   4   7      401.71      444.81     91.70 o 
  13   4   7       17.70      -76.50     76.50 o 
  14   4   7      318.92      280.03     92.16 o 
  15   4   7      952.72      952.84    112.10 o 
  16   4   7      131.14      132.22     83.82 o 
   1   5   7      184.53       92.98     59.65 o 
   2   5   7      541.50      600.81     96.62 o 
   3   5   7       44.36      -26.08     66.03 o 
   4   5   7     1916.73     1928.57    128.73 o 
   5   5   7      271.98      168.93    112.30 o 
   6   5   7      204.50      256.13     92.02 o 
   7   5   7      197.90      119.21     87.36 o 
   8   5   7        0.60        3.38     81.77 o 
   9   5   7      177.45      187.76     79.47 o 
  10   5   7     1040.64     1156.64    114.23 o 
  11   5   7      124.84      124.56     82.36 o 
  12   5   7        5.09       29.44     83.95 o 
  13   5   7     1103.00     1071.67    115.82 o 
  14   5   7      146.71      103.94     82.75 o 
  15   5   7      637.92      846.47    112.71 o 
  16   5   7       25.29       61.19     86.90 o 
   1   6   7      551.30      584.40     74.48 o 
   2   6   7       54.11       94.92     76.81 o 
   3   6   7      254.35      253.53     88.03 o 
   4   6   7      720.88      806.08    107.10 o 
   5   6   7      318.22      359.23     81.67 o 
   6   6   7      109.92      134.94     74.35 o 
   7   6   7       20.60      -54.85     81.94 o 
   8   6   7        4.29      -78.12     78.12 o 
   9   6   7       72.35       23.93     72.59 o 
  10   6   7      299.94      161.83     83.42 o 
  11   6   7       23.17      103.76     83.92 o 
  12   6   7      684.04      639.13    102.84 o 
  13   6   7      515.89      845.40    109.46 o 
  14   6   7      236.25      333.44     93.05 o 
  15   6   7       81.05      161.43     89.28 o 
   1   7   7       88.78      173.20     80.66 o 
   2   7   7      102.14      150.60     75.62 o 
   3   7   7      536.75      559.59    100.00 o 
   4   7   7     1076.91     1172.95    128.53 o 
   5   7   7      275.71      203.87     85.16 o 
   6   7   7      356.45      513.47     90.54 o 
   7   7   7      102.56      201.16     89.90 o 
   8   7   7       74.95      125.14     88.40 o 
   9   7   7        6.81       27.04     75.79 o 
  10   7   7      238.93      190.39     83.86 o 
  11   7   7      103.89       12.46     79.56 o 
  12   7   7       65.13      -54.42     77.22 o 
  13   7   7     1236.47     1174.12    120.04 o 
  14   7   7       20.54      -71.29     83.63 o 
  15   7   7       59.49       98.95     83.64 o 
   1   8   7      516.88      653.09    181.84 o 
   2   8   7       65.93      125.24     79.62 o 
   3   8   7      239.53      363.90     87.02 o 
   4   8   7      324.77      436.93     95.18 o 
   5   8   7     1290.17     1313.80    177.27 o 
   6   8   7      593.21      437.95     99.78 o 
   7   8   7       18.78       63.11     76.71 o 
   8   8   7      204.60      256.14    102.57 o 
   9   8   7      651.69      681.82    100.29 o 
  10   8   7      658.32      669.55    102.76 o 
  11   8   7     2100.08     2253.62    146.54 o 
  12   8   7        4.56      -40.45     77.54 o 
  13   8   7       97.46       80.59     80.87 o 
  14   8   7       19.07      -74.41     74.41 o 
  15   8   7        9.94      -35.42     83.82 o 
   1   9   7       73.00      -11.68     72.42 o 
   2   9   7        7.79       73.84     75.02 o 
   3   9   7      390.66      336.83     85.99 o 
   4   9   7        3.98      104.08     80.88 o 
   5   9   7       47.75      -14.63     80.03 o 
   6   9   7     1435.41     1534.00    135.60 o 
   7   9   7      223.11      303.28     93.64 o 
   8   9   7      415.05      569.73    134.88 o 
   9   9   7       34.04       84.96     77.76 o 
  10   9   7        0.49      -41.13     76.52 o 
  11   9   7     1114.26     1374.09    146.90 o 
  12   9   7       16.01       48.95     82.47 o 
  13   9   7      359.03      398.66     95.45 o 
  14   9   7      832.43     1016.62    142.60 o 
   1  10   7       98.55       57.90     78.63 o 
   2  10   7      592.21      614.87     98.69 o 
   3  10   7      164.85       56.10     77.39 o 
   4  10   7        0.47      137.81     78.44 o 
   5  10   7        1.59       18.94     81.53 o 
   6  10   7     1358.85     1478.02    175.59 o 
   7  10   7      520.45      562.89    121.52 o 
   8  10   7      167.01       71.75    100.34 o 
   9  10   7     1477.06     1451.36    143.21 o 
  10  10   7        2.76       81.31     79.83 o 
  11  10   7      158.96      201.20     85.87 o 
  12  10   7      142.82      155.68     88.23 o 
  13  10   7        1.08       13.66     81.16 o 
  14  10   7      409.03      497.84    108.54 o 
   1  11   7      757.08      822.25    127.38 o 
   2  11   7     2023.66     2044.91    184.50 o 
   3  11   7       39.44       38.46     79.29 o 
   4  11   7     1429.62     1624.95    144.10 o 
   5  11   7       32.06       36.54     95.32 o 
   6  11   7       26.70       88.53     87.92 o 
   7  11   7      281.30       74.24     82.53 o 
   8  11   7       42.58       40.51     89.03 o 
   9  11   7      373.90      369.70     94.46 o 
  10  11   7     1149.85     1199.55    140.81 o 
  11  11   7     1099.16     1029.63    126.77 o 
  12  11   7      180.77       76.68     94.37 o 
  13  11   7        1.24      -76.03     88.90 o 
   1  12   7     1382.84     1281.82    208.26 o 
   2  12   7      620.58      692.63    122.57 o 
   3  12   7       42.89       37.27     97.45 o 
   4  12   7      181.50       67.22     97.88 o 
   5  12   7     1783.57     1915.42    174.84 o 
   6  12   7       90.12      179.96    101.93 o 
   7  12   7      241.28      316.94    112.81 o 
   8  12   7      632.81      490.74    104.72 o 
   9  12   7      797.54      800.49    130.23 o 
  10  12   7      431.30      382.29    117.44 o 
  11  12   7      102.61       86.24     95.40 o 
  12  12   7      106.97      -14.73     89.19 o 
  13  12   7      187.43      233.00     99.48 o 
   1  13   7      197.16      147.47    146.26 o 
   2  13   7      231.22      290.45    202.27 o 
   3  13   7        4.89       94.49     97.10 o 
   4  13   7       11.59       -1.94     93.75 o 
   5  13   7        6.00      -92.82     92.82 o 
   6  13   7       57.48      132.09    108.66 o 
   7  13   7        1.30      -48.02    102.67 o 
   8  13   7       60.18      -56.64     81.03 o 
   9  13   7        7.22      -24.08     85.75 o 
  10  13   7      404.47      244.04    109.43 o 
  11  13   7      139.61       90.79     94.17 o 
  12  13   7     1077.70     1191.08    137.42 o 
   1  14   7     1182.32     1140.40    305.10 o 
   2  14   7        3.39        7.26    148.36 o 
   3  14   7     1148.59     1140.93    142.61 o 
   4  14   7       34.22        1.17     96.51 o 
   5  14   7        3.23       97.37    102.80 o 
   6  14   7      188.69      240.49    111.42 o 
   7  14   7        0.09      -89.74     94.65 o 
   8  14   7      159.13      165.01     89.76 o 
   9  14   7        0.07      147.49     91.45 o 
  10  14   7      277.46      267.70    108.31 o 
  11  14   7       44.63       98.49    155.20 o 
   1  15   7       91.62      173.63    233.65 o 
   2  15   7       95.74      220.97    151.40 o 
   3  15   7      316.75      372.97    128.74 o 
   4  15   7      213.02      344.96    117.14 o 
   5  15   7       11.04       10.48    104.49 o 
   6  15   7        0.33      -88.54     88.54 o 
   7  15   7      364.10      179.96    110.25 o 
   8  15   7      412.74      296.48    101.21 o 
   9  15   7      149.86      119.92     96.65 o 
  10  15   7       88.02      -92.25     93.66 o 
   1  16   7     2429.86     2641.16    279.82 o 
   2  16   7      436.19      433.41    182.91 o 
   3  16   7      110.17      149.81    163.78 o 
   4  16   7      213.99      302.50    109.29 o 
   5  16   7      580.26      554.11    126.20 o 
   6  16   7      315.18      229.56    117.59 o 
   7  16   7        2.65      -85.06     85.06 o 
   8  16   7        4.94       65.35     94.00 o 
   9  16   7       74.36       29.49     92.49 o 
   1  17   7      390.32      450.52    185.16 o 
   2  17   7      896.57      997.63    218.01 o 
   3  17   7      173.69      144.31    173.79 o 
   4  17   7      690.46      814.80    168.43 o 
   5  17   7        8.37      311.19    109.68 o 
   6  17   7        9.08      119.55    112.36 o 
   7  17   7      346.00      227.88    133.23 o 
   8  17   7      437.94      396.58    125.98 o 
   1  18   7       45.89      100.00    164.39 o 
   2  18   7       28.80      -90.44    146.79 o 
   3  18   7      663.23      674.66    206.20 o 
   4  18   7      415.13      159.44    272.27 o 
   5  18   7       39.86      121.28    113.69 o 
   6  18   7      160.01      192.47    119.08 o 
   1  19   7      126.20      141.57    174.71 o 
   2  19   7      150.31       31.85    177.65 o 
   3  19   7      318.56      683.53    210.22 o 
   4  19   7       34.41      -72.36    165.20 o 
   0   0   8     3183.71     3034.32    245.78 o 
   1   0   8      159.98      100.26     82.23 o 
   2   0   8     5052.87     4780.88    312.31 o 
   3   0   8     1307.57     1183.25    314.76 o 
   4   0   8     1073.33     1156.59    185.16 o 
   5   0   8     1845.23     2118.67    236.98 o 
   6   0   8       64.70       45.43    280.00 o 
   7   0   8     1872.44     1611.11    214.26 o 
   8   0   8     1662.56     1440.01    216.47 o 
   9   0   8     2802.09     3018.05    280.98 o 
  10   0   8     3828.41     3750.80    403.58 o 
  11   0   8      669.59      671.28    182.72 o 
   0   1   8        0.10      -70.51     78.64 o 
   1   1   8       26.63      126.69     61.24 o 
   2   1   8      755.69      877.58     93.66 o 
   3   1   8      161.06      380.20    106.97 o 
   4   1   8      675.63      844.05    202.96 o 
   5   1   8      703.67      517.12    113.71 o 
   6   1   8      222.37      281.89    106.13 o 
   7   1   8      514.11      487.68    115.56 o 
   8   1   8     1017.21     1123.69    140.25 o 
   9   1   8        1.15      -13.57    105.51 o 
  10   1   8      959.53      996.55    139.89 o 
  11   1   8       21.30       89.29    112.33 o 
   0   2   8     2255.84     2158.41    153.96 o 
   1   2   8      129.02      181.26     78.34 o 
   2   2   8     1888.55     1952.46    122.53 o 
   3   2   8      595.17      669.84    117.06 o 
   4   2   8     2840.31     3191.03    195.04 o 
   5   2   8      301.67      209.11    108.54 o 
   6   2   8     1609.23     1684.13    165.00 o 
   7   2   8     2270.76     2335.69    174.61 o 
   8   2   8      583.81      587.27    119.84 o 
   9   2   8      633.65      571.20    123.50 o 
  10   2   8      889.11      916.12    138.05 o 
  11   2   8      255.30      460.45    122.50 o 
   0   3   8     2120.87     2486.07    164.31 o 
   1   3   8      586.92      432.77     82.62 o 
   2   3   8      124.82      118.46     74.49 o 
   3   3   8      335.50      304.22     82.62 o 
   4   3   8      285.18      274.95    101.00 o 
   5   3   8       23.43      -81.81     86.76 o 
   6   3   8      852.14      715.42    128.77 o 
   7   3   8      244.50      327.06    111.80 o 
   8   3   8      179.30      185.79    101.86 o 
   9   3   8     1761.25     1592.32    137.60 o 
  10   3   8       46.91      120.84     87.95 o 
  11   3   8     1059.61     1101.00    191.20 o 
   0   4   8     1195.69      965.88    118.94 o 
   1   4   8      832.72      910.00     98.46 o 
   2   4   8     2548.13     2491.36    152.57 o 
   3   4   8      751.75      640.81     93.45 o 
   4   4   8     1731.98     1634.70    176.15 o 
   5   4   8      328.40      565.02    117.84 o 
   6   4   8      327.99      566.72    127.94 o 
   7   4   8      492.15      592.91    131.02 o 
   8   4   8      706.32      678.91    128.29 o 
   9   4   8      402.59      475.47     99.31 o 
  10   4   8      657.77      620.66    108.07 o 
  11   4   8       39.49      160.11     89.48 o 
   0   5   8       95.18       82.70    131.42 o 
   1   5   8     1604.19     1785.34    120.27 o 
   2   5   8      754.02      907.40    109.53 o 
   3   5   8     1886.46     2020.39    140.41 o 
   4   5   8      514.11      580.84    111.86 o 
   5   5   8      935.47     1018.52    128.89 o 
   6   5   8        4.92      -19.74     92.25 o 
   7   5   8      172.29      239.62    109.17 o 
   8   5   8      296.14      317.58    114.63 o 
   9   5   8     1216.18     1519.22    180.40 o 
  10   5   8      600.19      567.09    105.72 o 
  11   5   8     1934.14     1887.53    146.21 o 
   0   6   8      119.80      158.34    216.27 o 
   1   6   8      225.63      325.29     89.99 o 
   2   6   8      261.11      160.35     82.00 o 
   3   6   8       50.28      138.12     85.85 o 
   4   6   8      341.47      288.92     92.87 o 
   5   6   8        7.38      -62.47     86.39 o 
   6   6   8      165.60      182.13    103.64 o 
   7   6   8       76.62       88.85    100.47 o 
   8   6   8       37.66       71.42    101.44 o 
   9   6   8        1.53      -81.55     81.55 o 
  10   6   8       78.58       56.77     93.24 o 
   0   7   8      168.73     -158.34    189.24 o 
   1   7   8     3173.13     3083.80    289.43 o 
   2   7   8      939.88     1130.81    130.78 o 
   3   7   8     1256.22     1599.02    178.03 o 
   4   7   8     1488.14     1721.14    134.55 o 
   5   7   8     1090.29     1148.30    134.40 o 
   6   7   8        4.58       81.96     91.66 o 
   7   7   8     1223.56     1307.06    170.02 o 
   8   7   8       93.69      122.85    116.50 o 
   9   7   8     2159.81     2271.83    158.29 o 
  10   7   8      243.99      333.41    100.97 o 
   0   8   8     1019.25     1463.71    324.41 o 
   1   8   8      496.99      555.90    181.52 o 
   2   8   8      320.81       33.14     88.47 o 
   3   8   8      387.88      381.44    104.41 o 
   4   8   8      234.58      304.04     92.27 o 
   5   8   8       55.64      103.60     90.65 o 
   6   8   8      150.75      -29.57     90.13 o 
   7   8   8       26.98       54.45     93.91 o 
   8   8   8       11.83      -89.59     97.03 o 
   9   8   8       76.72        3.33     89.43 o 
   0   9   8     1823.38     2104.81    378.48 o 
   1   9   8     2835.84     3462.36    492.41 o 
   2   9   8       22.06      166.07    169.31 o 
   3   9   8      204.13      299.76     97.89 o 
   4   9   8      756.50      746.14    161.88 o 
   5   9   8      372.62      347.87     94.48 o 
   6   9   8      254.17      304.24    150.51 o 
   7   9   8     1106.72     1233.68    137.67 o 
   8   9   8        4.49       41.44    104.79 o 
   9   9   8     1415.73     1488.67    136.92 o 
   0  10   8     3627.72     4479.97    490.48 o 
   1  10   8       52.13     -142.01    142.01 o 
   2  10   8     1047.57     1176.80    226.61 o 
   3  10   8      186.41       46.11     88.81 o 
   4  10   8      707.60      771.43    120.41 o 
   5  10   8       96.85       60.29     91.28 o 
   6  10   8      962.57     1320.65    142.92 o 
   7  10   8     2619.03     2784.69    300.46 o 
   8  10   8     1475.89     1512.47    154.66 o 
   0  11   8        7.09      247.17    239.45 o 
   1  11   8      295.45      203.93    173.01 o 
   2  11   8      197.34      272.82    206.62 o 
   3  11   8      123.99      -89.04    147.54 o 
   4  11   8       77.63        6.04     92.30 o 
   5  11   8        4.39      -26.62     94.16 o 
   6  11   8     1730.97     2050.26    163.61 o 
   7  11   8      103.66      284.02    104.89 o 
   0  12   8     6187.10     6345.33    606.34 o 
   1  12   8       94.32      287.51    171.98 o 
   2  12   8     2094.87     2031.63    270.48 o 
   3  12   8        9.77      -60.33    162.47 o 
   4  12   8      602.33     1033.45    294.56 o 
   5  12   8     1083.77      944.09    161.53 o 
   6  12   8      731.91      677.45    143.06 o 
   0  13   8      165.94      475.03    285.79 o 
   1  13   8       19.19       67.59    163.85 o 
   2  13   8       55.47       29.72    161.05 o 
   3  13   8        2.58      -47.97    171.79 o 
   4  13   8      492.67      342.70    224.00 o 
   0  14   8     5806.69     5410.72    579.31 o 
                                                 
